# Supplementary material for: Transcriptome analysis of periodontitis-associated fibroblasts by CAGE sequencing identified DLX5 and RUNX2 long variant as novel regulators involved in periodontitis
Source: Sci Rep. 2016 Sep 20;6:33666. doi: 10.1038/srep33666 (PMC5028883; doi:10.1038/srep33666)
Supplement: Supplementary Table S1 [file srep33666-s2.xls]

## Sheet: S1
	Supplementary Table S1. The details of fibroblasts used in this study.
	Gingival fibroblasts	Name	FANTOM5 database	CAGE	RNA-seq	condition	gender	age	area	probing depth	gingival index
		GF4	donor 4 (GFH2 )	Yes	No	healthy	male	22	38
		GF5	donor 5 (GFH3 )	Yes	No	healthy	male	22	38
		GF6	donor 9 - normal control	Yes	No	healthy	female	29	48	3	1
		GF7		No	No	healthy	male	27
		GF8		No	Yes	healthy	male	31
		non-PAF1	donor 6 - normal control	Yes	No	aggressive periodontitis	female	27	14	5	2
		non-PAF2	donor 7 - normal control	Yes	No	aggressive periodontitis	female	32	15, 16	5	2
		non-PAF3	donor 8 - normal control	Yes	No	chronic periodontitis	male	39	46	5	2
		PAF1	donor 6 - aggressive periodontis	Yes	No	aggressive periodontitis	female	27	14	5	2
		PAF2	donor 7 - aggressive periodontis	Yes	No	aggressive periodontitis	female	32	15, 15	5	2
		PAF3	donor 8 - chronic periodontis	Yes	No	chronic periodontitis	male	39	46	5	2
		PAF4	donor 10 - periodontitis	Yes	No	chronic periodontitis	female	58	26	11	3
		PAF5		No	No	chronic periodontitis	female	73	31, 32		2
		number	name
	Periodontal ligament fibroblasts (PLFs)	6	PLF1, PLF2, PLF3, PLF4, PLF5, PLF6
	Aortic adventitial fibroblasts (AAFs)	3	AAF1, AAF2, AAF3
	Cardiac fibroblasts (CFs)	6	CF1, CF2, CF3, CF4, CF5, CF6
	Choroid plexus fibroblasts (CPFs)	3	CPF1, CPF2, CPF3
	Conjunctival fibroblasts (ConjFs)	2	ConjF1, ConjF2
	Dermal fibroblasts (DFs)	6	DF1, DF2, DF3, DF4, DF5, DF6
	Lung fibroblasts (LFs)	3	LF1, LF2, LF3
	Lymphatic fibroblasts (LymFs)	3	LymF1, LymF2, LymF3
	Mammary fibroblasts (MFs)	3	MF1, MF2, MF3
	Pulmonary artery fibroblast (PuAF)	1	PuAF1
	Villous mesenchymal fibroblasts (VMFs)	3	VMF1, VMF2, VMF3
