# Supplementary material for: Transcriptome analysis of periodontitis-associated fibroblasts by CAGE sequencing identified DLX5 and RUNX2 long variant as novel regulators involved in periodontitis
Source: Sci Rep. 2016 Sep 20;6:33666. doi: 10.1038/srep33666 (PMC5028883; doi:10.1038/srep33666)
Supplement: Supplementary Table S2 [file srep33666-s3.xls]

## Sheet: S2
	Supplementary Table S2. PCR primers and miRNA oligo sequences used in this study.
	Gene	Forward Primer (5' to 3')	Reverse Primer (5' to 3')
	GAPDH	GGTGAAGGTCGGAGTCAACGGA	GAGGGATCTCGCTCCTGGAAGA
	BARX1	TTCCACGCCGGACAGAATAGA	AGTAAGCTGCTCGCTCGTTG
	PAX9	GGAGGAGTGTTCGTGAACGG	CGGCTGATGTCACACGGTC
	LHX8	AAGGGGAATGTCTATCACTTGGC	TTCCACCAAAGCAAACTCCTC
	MEIS1	GGGCATGGATGGAGTAGGC	GGGTACTGATGCGAGTGCAG
	HOXB2	CCTAGCCTACAGGGTTCTCTC	CACAGAGCGTACTGGTGAAAAA
	DLX5	CAACTTTGCCCGAGTCTTCA	GTTGAGAGCTTTGCCATAGGAA
	RUNX2 long form	TGGCATCAAACAGCCTCTTCAG	GGCTCACGTCGCTCATTTTG
	RUNX2 short form	GTGATGCGTATTCCCGTAG	GGCTCACGTCGCTCATTTTG
	lnc-LHX8	TGTGTTGCTCAGATGTTCCTTCT	ACTTATCTAGCAGTTCGCGCT
	miRNA	Top Strand	Bottom Strand
	DLX5 miRNA #1	TGCTGCAAAGTTGGCGATTCCTGAGA GTTTTGGCCACTGACTGACTCTCAGGACGCCAACTTTG	CCTGCAAAGTTGGCGTCCTGAGAGTCAGTCAGTGGCCAAAACTCTCAGGAATCGCCAACTTTGC
	DLX5 miRNA #2	TGCTGTATAGTCGGCATAAGCTTTGG GTTTTGGCCACTGACTGACCCAAAGCTTGCCGACTATA	CCTGTATAGTCGGCAAGCTTTGGGTCAGTCAGTGGCCAAAACCCAAAGCTTATGCCGACTATAC
	DLX5 miRNA #3	TGCTGTTCTTTCTCTGGCTGGTTGGT GTTTTGGCCACTGACTGACACCAACCACAGAGAAAGAA	CCTGTTCTTTCTCTGTGGTTGGTGTCAGTCAGTGGCCAAAACACCAACCAGCCAGAGAAAGAAC
	DLX5 miRNA #4	TGCTGTTGTGTACCAGGATGCAGAGT GTTTTGGCCACTGACTGACACTCTGCACTGGTACACAA	CCTGTTGTGTACCAGTGCAGAGTGTCAGTCAGTGGCCAAAACACTCTGCATCCTGGTACACAAC
	RUNX2 long form miRNA #1	TGCTGAAAGTTTGCACCGCACTTGTG GTTTTGGCCACTGACTGACCACAAGTGGTGCAAACTTT	CCTGAAAGTTTGCACCACTTGTGGTCAGTCAGTGGCCAAAACCACAAGTGCGGTGCAAACTTTC
	RUNX2 long form miRNA #2	TGCTGTAAATGACTCTGTTGGTCTCG GTTTTGGCCACTGACTGACCGAGACCAAGAGTCATTTA	CCTGTAAATGACTCTTGGTCTCGGTCAGTCAGTGGCCAAAACCGAGACCAACAGAGTCATTTAC
	RUNX2 long form miRNA #3	TGCTGTACTGCTTGCAGCCTTAAATG GTTTTGGCCACTGACTGACCATTTAAGTGCAAGCAGTA	CCTGTACTGCTTGCACTTAAATGGTCAGTCAGTGGCCAAAACCATTTAAGGCTGCAAGCAGTAC
	RUNX2 long form miRNA #4	TGCTGTACCCTCTGTTGTAAATACTG GTTTTGGCCACTGACTGACCAGTATTTAACAGAGGGTA	CCTGTACCCTCTGTTAAATACTGGTCAGTCAGTGGCCAAAACCAGTATTTACAACAGAGGGTAC
