# Supplementary material for: Transcriptome analysis of periodontitis-associated fibroblasts by CAGE sequencing identified DLX5 and RUNX2 long variant as novel regulators involved in periodontitis
Source: Sci Rep. 2016 Sep 20;6:33666. doi: 10.1038/srep33666 (PMC5028883; doi:10.1038/srep33666)
Supplement: Supplementary Table S3 [file srep33666-s4.xls]

## Sheet: S3
	Supplementary Table S3. CAGE-defined promoters differentially expressed between GFs and other fibroblasts.
	CAGE-defined promoter	logFC	logCPM	FDR			FC: fold change
	p1@BARX1	8.49426	3.2216	3.88302e-98			CPM: counts per million
	p@chr1:75599683..75599699,-	7.94631	3.0563	1.38463e-82
	p2@LHX8	7.56641	1.99235	2.31682e-43
	p1@PAX9	6.24407	3.78864	1.05877e-39
	p2@PAX9	8.75069	2.21995	5.44629e-35
	p1@LHX8	6.86404	1.68693	1.16476e-31
	p@chr1:75599672..75599682,-	6.93075	1.0035	1.35302e-31
	p1@ENST00000427892,p1@uc001dgp.1	7.04513	0.901774	1.85277e-29
	p@chr2:172953513..172953549,-	6.44127	0.904481	8.00394e-28
	p@chr1:75600040..75600063,+	7.09517	0.846106	7.11282e-26
	p2@BARX1	6.2384	0.829859	1.52195e-25
	p22@SASH1	4.54733	0.941655	8.01015e-25
	p1@DLX1	4.09946	2.02492	1.45567e-23
	p2@DLX1	4.74987	1.89736	1.10893e-19
	p1@ENST00000555639	6.92741	0.900143	1.98575e-19
	p1@SYTL2	5.80712	3.34532	9.63375e-19
	p1@ENST00000454594	6.30546	0.632468	1.66279e-18
	p1@SAMD5	5.58344	3.33064	7.50645e-18
	p1@KYNU	5.84703	3.25261	1.2448e-17
	p4@MKX	4.64011	0.762744	1.78511e-16
	p2@WNT5A	4.55495	3.8867	2.18154e-16
	p1@MKX	7.14971	4.54621	2.8332e-16
	p@chr16:86532148..86532166,-	6.32782	0.932374	3.12426e-16
	p@chr3:55522284..55522331,-	5.46175	3.57716	1.38104e-15
	p11@SASH1	4.6487	1.77784	1.41522e-15
	p5@MKX	6.89579	0.994397	1.54272e-15
	p1@COL12A1	3.91769	8.9287	2.46866e-15
	p1@KCNIP3	4.92804	1.72352	2.46866e-15
	p2@FHOD3	5.07362	2.33305	2.46866e-15
	p3@MKX	6.23174	1.39202	2.46866e-15
	p@chr10:28033614..28033628,-	6.50499	1.31705	4.03566e-15
	p2@PLCB4	4.79222	2.13577	4.18246e-15
	p1@LOC100506305	5.49216	1.2828	4.27847e-15
	p4@DLX1	4.60327	0.234277	8.15212e-15
	p4@PAX9	6.98504	0.994934	1.76179e-14
	p1@DLX2	3.78596	2.48338	2.27487e-14
	p2@ENST00000454594	5.64868	0.110395	3.53713e-14
	p8@SASH1	5.10195	2.36009	3.56371e-14
	p5@COL12A1	4.83092	2.13335	4.8413e-14
	p@chr11:68105668..68105675,-	10.5938	3.80887	8.40539e-14
	p4@FHOD3	5.41795	0.466854	9.3016e-14
	p1@PENK	8.0746	8.79277	9.3016e-14
	p1@PLCB4	3.34529	2.8599	1.88313e-13
	p@chr14:61113322..61113326,-	4.23643	0.8201	1.88313e-13
	p6@FBN2	4.91367	1.20467	2.37106e-13
	p1@ALDH3A1	6.29834	0.582963	4.22109e-13
	p4@BARX1	5.36371	0.0693989	4.27564e-13
	p2@ENST00000555639	6.0186	0.448903	4.83166e-13
	p2@GLDN	5.38554	0.500473	5.83369e-13
	p3@PAX9	4.06592	0.71992	7.53932e-13
	p5@PLCB4	4.71624	1.24209	8.50906e-13
	p2@PLEKHA5	5.32498	2.53525	1.00164e-12
	p3@ZEB1	3.54496	2.02066	1.05533e-12
	p1@OAS2	5.83505	2.78886	1.05533e-12
	p1@IFIT2	4.68426	3.66816	1.37666e-12
	p@chr3:55522429..55522447,-	4.19527	2.69828	1.98497e-12
	p1@KIAA1217	3.19584	3.48905	3.29248e-12
	p8@MKX	5.95074	0.781988	3.32283e-12
	p@chr8:57354052..57354105,+	7.10308	1.8142	4.73291e-12
	p3@ARHGAP12	3.54727	0.966295	5.69057e-12
	p21@LPAR1	2.97072	0.964604	6.39771e-12
	p@chr3:55502593..55502619,-	4.64684	1.13524	7.98615e-12
	p1@RUNX2	4.94345	3.14934	1.10072e-11
	p1@RNF150	3.92758	2.7745	1.35174e-11
	p@chr3:55522502..55522553,-	3.54558	3.96981	1.35352e-11
	p6@TECR	4.97972	0.1662	1.36474e-11
	p1@BC008699	5.63201	0.43667	1.77141e-11
	p1@XAF1	4.19662	3.27685	1.96652e-11
	p3@DLX2	3.36954	1.08294	2.16742e-11
	p1@RND3	2.86761	8.04826	2.37197e-11
	p1@CNKSR3	2.40869	2.51349	2.84188e-11
	p2@PENK	7.05259	2.04787	3.373e-11
	p4@DLX2	3.85581	0.835938	4.44212e-11
	p1@KIAA1456	3.53142	1.3646	4.81659e-11
	p1@DSEL	2.41016	6.73043	4.92687e-11
	p3@FMN1	3.57811	0.622801	4.92687e-11
	p2@OAS2	4.43712	1.72494	4.92687e-11
	p2@SAMD5	5.42559	1.08737	5.75874e-11
	p@chr2:45233049..45233071,-	4.17447	0.823589	6.65431e-11
	p6@PENK	7.01865	1.10201	7.12688e-11
	p@chr6:1389690..1389700,-	3.59765	0.425686	7.40614e-11
	p2@SGCD	3.26601	2.96459	9.27709e-11
	p5@WNT5A	3.59448	3.09636	9.56931e-11
	p1@ENST00000499137,p1@ENST00000500986,p1@uc001tcu.2,p1@uc001tcv.1	3.55075	2.45273	1.04672e-10
	p@chr2:172966580..172966604,-	4.56068	0.508759	1.04672e-10
	p1@FNDC1	6.82085	4.89378	1.24938e-10
	p1@OAS3	4.45025	3.30651	1.42561e-10
	p1@ENST00000521483,p1@ENST00000523786	5.30994	4.72501	1.42561e-10
	p@chr9:113666160..113666162,-	3.68197	0.107541	1.62737e-10
	p@chr2:172950053..172950081,-	3.79689	0.45931	1.69347e-10
	p1@CACNA1C	2.93015	3.79988	1.88323e-10
	p1@DLX5	6.71293	1.73851	1.88323e-10
	p6@ZEB1	3.46683	1.11241	2.07419e-10
	p5@CSGALNACT1	4.75832	1.27966	2.13894e-10
	p1@ENST00000518662,p1@uc003xtb.1	6.2453	1.07338	2.13894e-10
	p2@SOCS2	3.34965	3.59725	2.93045e-10
	p1@RSAD2	7.9813	2.38004	3.13429e-10
	p@chr6:1389613..1389637,-	4.98476	1.34739	3.20697e-10
	p5@DLX2	3.68323	0.684491	4.18109e-10
	p3@EYA4	3.92357	0.448706	4.36599e-10
	p@chr10:28033530..28033552,-	5.08097	0.681086	4.36599e-10
	p2@EYA4	3.70044	0.561817	5.55992e-10
	p1@WNT5A	4.28218	4.44355	5.90966e-10
	p1@GPCPD1	2.74496	4.85864	6.05778e-10
	p2@DLX2	3.59488	1.09569	6.09832e-10
	p8@PLCB4	3.95799	0.251545	7.16886e-10
	p4@LHX8	4.60909	0.0314247	9.0271e-10
	p1@PHKG1	4.63759	0.208332	9.0271e-10
	p@chr1:207997343..207997405,-	4.07986	0.0803324	1.03487e-09
	p5@SF3B3	5.48635	0.198806	1.04614e-09
	p20@WNT5A	4.51112	0.461457	1.21638e-09
	p2@ENST00000521483,p2@ENST00000523786	3.79735	0.129999	1.26995e-09
	p@chr22:46440509..46440537,+	3.43529	0.685062	1.32311e-09
	p@chr3:55503705..55503721,-	4.20353	0.697315	1.63328e-09
	p@chr17:79433064..79433096,-	6.47567	0.624305	1.82376e-09
	p@chr6:707779..707821,+	5.14935	0.338506	1.9713e-09
	p@chr15:102347644..102347653,+	4.23835	0.667521	2.04784e-09
	p1@SLC39A6	2.36994	6.50159	2.33832e-09
	p6@PLCB4	3.99517	0.90704	2.33832e-09
	p2@NR4A3	4.52805	2.32443	2.49163e-09
	p@chr1:83982415..83982420,+	4.65863	0.85141	2.51163e-09
	p1@OAS1	4.95753	2.77718	2.85059e-09
	p2@COL12A1	3.12842	5.45237	2.87304e-09
	p2@IFIT3	4.71456	3.55829	2.91561e-09
	p@chr6:25232835..25232845,-	4.74178	0.813207	3.06499e-09
	p1@STK17B	2.28281	5.75675	3.2835e-09
	p3@PLCB4	4.03615	1.66271	4.12927e-09
	p10@HDAC4	4.44607	0.218212	4.22624e-09
	p7@PLCB4	3.11199	1.00193	4.37849e-09
	p21@SASH1	4.2939	0.738745	4.54527e-09
	p3@PENK	6.69565	0.800031	4.59662e-09
	p5@STAG1	5.2714	0.0118502	5.28075e-09
	p4@SNTB1	2.64704	2.08766	5.76916e-09
	p1@FAM69A	2.19291	4.39391	6.12288e-09
	p@chr8:57354186..57354207,-	6.97443	1.63204	7.00815e-09
	p17@WNT5A	4.7933	1.03715	7.32427e-09
	p6@TOX	3.98321	1.65998	7.71868e-09
	p16@LPAR1	3.38278	1.26414	7.82986e-09
	p@chr3:55502722..55502744,-	3.98081	0.732109	8.10677e-09
	p2@KYNU	4.98745	2.0819	8.19389e-09
	p9@MKX	5.20778	0.192435	8.19389e-09
	p1@LRRK2	3.25854	0.95842	8.29815e-09
	p4@FOXF2	3.34964	1.02613	8.8091e-09
	p13@PPAP2B	4.64509	0.72789	9.24994e-09
	p13@WNT5A	5.25986	1.4148	1.01517e-08
	p@chr8:57354215..57354233,-	6.05347	0.941919	1.12854e-08
	p3@NR4A3	4.14844	1.59563	1.21735e-08
	p@chr10:28033579..28033592,-	5.10083	0.587586	1.23932e-08
	p4@SGCD	2.87867	0.990482	1.34392e-08
	p@chr6:1389647..1389668,-	4.05091	1.34079	1.34392e-08
	p@chr14:37126141..37126157,-	5.31974	0.0758327	1.39609e-08
	p@chr8:57354182..57354206,+	5.86987	1.19356	1.5228e-08
	p2@CSGALNACT1	4.58222	2.49649	1.75176e-08
	p@chr2:45233162..45233190,-	3.59419	0.641453	1.77402e-08
	p@chr7:7197029..7197038,+	3.78432	0.145449	1.99009e-08
	p@chr6:75893699..75893714,-	3.67284	0.556649	2.15834e-08
	p15@WNT5A	4.19339	0.574416	2.15834e-08
	p3@KIAA0930	2.94961	1.33591	2.25958e-08
	p1@S81242	4.72426	0.325453	2.62848e-08
	p4@OAS2	4.88972	1.1797	2.78412e-08
	p2@ENST00000457976	4.16333	-0.0861835	2.81549e-08
	p3@DNAJC6	4.39496	2.16331	2.92684e-08
	p5@SHROOM2	4.58855	1.66755	3.1471e-08
	p4@PLCB4	2.87271	1.24562	4.26743e-08
	p1@CAPS	3.93058	2.09067	4.84729e-08
	p4@GPCPD1	3.49854	0.0376638	5.26096e-08
	p@chr8:57354275..57354292,-	6.12924	0.428316	5.43962e-08
	p1@PTPRK	1.60539	6.16045	5.82119e-08
	p2@KCNIP3	4.19085	0.126032	7.11552e-08
	p7@FHOD3	4.47491	-0.0857646	7.75782e-08
	p@chr8:57353804..57353821,-	5.84376	0.132963	7.80106e-08
	p1@PVRL3	2.06092	5.41752	7.93422e-08
	p3@GLDN	5.07281	0.0629471	8.85855e-08
	p4@ITGA8	4.60855	1.39412	9.1842e-08
	p1@MXRA5	4.89457	4.11928	9.73217e-08
	p1@IFIT1	4.07621	4.75122	9.96476e-08
	p1@OMD	5.23866	1.9812	1.01117e-07
	p6@FHOD3	3.55301	0.646348	1.03411e-07
	p1@AB384237	3.07781	0.273142	1.0564e-07
	p@chr8:57354390..57354401,-	6.2727	0.335601	1.0801e-07
	p2@S81242	4.67765	-0.0768477	1.17284e-07
	p4@TECR	4.92492	0.222607	1.20993e-07
	p7@WNT5A	4.18768	2.31822	1.36745e-07
	p@chr8:57353982..57353991,-	4.82726	0.027718	1.36745e-07
	p6@EYA1	4.30757	0.790472	1.42663e-07
	p@chr8:57353922..57353937,-	5.36242	-0.00667772	1.53124e-07
	p@chr6:145243445..145243456,+	4.89702	0.386221	1.99036e-07
	p3@LPAR1	2.67331	4.66622	1.99549e-07
	p3@GULP1	2.07028	1.9359	2.11191e-07
	p4@EYA4	2.78425	0.448237	2.11191e-07
	p11@SH3D19	3.44706	0.227895	2.11191e-07
	p3@OAS2	4.31583	1.20091	2.11191e-07
	p5@OAS2	4.74026	0.22529	2.11191e-07
	p1@TMEM47	2.50906	3.96177	2.17638e-07
	p3@LEPR	4.61305	2.61258	2.26341e-07
	p5@KCNIP3	2.89475	0.701253	2.47774e-07
	p1@SATB2	2.56597	3.61508	2.50204e-07
	p@chr4:4865276..4865280,-	3.62779	0.253684	2.50204e-07
	p14@LPAR1	2.62582	1.92192	2.62181e-07
	p2@ENST00000534496	2.12502	1.24593	2.66296e-07
	p1@ENST00000439075	4.82678	0.637073	2.67822e-07
	p@chr8:57354124..57354145,-	6.45912	1.22592	2.87279e-07
	p@chr10:24754616..24754639,+	5.23243	0.03064	2.89333e-07
	p4@RNF150	3.29878	0.210636	2.90575e-07
	p1@GREM2	4.26227	4.44224	2.9611e-07
	p5@EYA1	3.69938	0.418087	2.98586e-07
	p1@SPATA18	2.01532	3.49308	3.25604e-07
	p@chr9:113636942..113636980,-	3.25029	0.484403	3.41159e-07
	p1@ANGPT1	4.17634	3.92003	3.4763e-07
	p2@TM4SF20	5.49013	0.284295	3.51399e-07
	p3@WNT5A	3.17834	4.05838	3.54815e-07
	p@chr8:57354251..57354262,-	5.48479	0.661711	3.54815e-07
	p2@LEPR	4.86249	5.18792	3.95387e-07
	p@chr10:28033565..28033575,-	4.13699	-0.126701	4.3369e-07
	p2@NLRP10	2.92732	0.740964	4.43423e-07
	p1@SGCD	3.13499	2.97621	4.67103e-07
	p10@KIAA1217	4.81948	0.760884	5.10635e-07
	p1@EPGN	3.4073	1.50945	5.28691e-07
	p2@STK17B	1.89493	3.66659	5.47201e-07
	p@chr18:14970301..14970343,-	5.0225	0.278971	5.47201e-07
	p2@HIC1	-5.99811	4.48695	5.52059e-07
	p4@TBL1XR1	1.94461	2.89249	5.52059e-07
	p28@SASH1	3.49859	0.309018	5.52059e-07
	p4@IRS1	2.60901	2.38079	5.78458e-07
	p@chr8:103541335..103541348,+	5.09288	0.138541	5.79742e-07
	p@chr1:27992792..27992807,-	4.25394	6.86644	5.85414e-07
	p24@PRRX1	2.70686	1.16743	6.17532e-07
	p1@EPSTI1	2.99455	4.88025	6.17532e-07
	p1@SNX18	1.94757	5.52753	6.20554e-07
	p15@LPAR1	2.81367	1.68481	6.37747e-07
	p1@IFIH1	3.14452	2.2828	6.37747e-07
	p@chr6:147836344..147836345,+	4.3824	0.0744735	6.37747e-07
	p1@NR4A3	4.01529	2.71286	6.42601e-07
	p2@GBP5	5.24697	0.580327	6.42601e-07
	p1@PHF11	1.17925	4.9982	6.66531e-07
	p3@SATB2	4.14442	0.617586	7.11829e-07
	p3@SAMD5	4.51308	0.0712063	7.11829e-07
	p1@TCEA3	2.2034	3.23028	7.23851e-07
	p6@CSGALNACT1	3.70002	0.693982	7.75844e-07
	p1@USP18	3.33957	1.59469	7.807e-07
	p3@EYA1	3.69934	0.267419	8.55656e-07
	p1@GRIA3	3.56392	0.751365	8.95802e-07
	p1@DDX58	2.60715	4.04608	9.29356e-07
	p4@COL12A1	3.06007	2.26926	9.32107e-07
	p@chr1:75602768..75602785,+	4.39885	-0.0751925	9.32107e-07
	p@chr1:75600979..75601005,+	4.6209	0.203272	9.62433e-07
	p@chr1:75602005..75602017,+	4.44533	-0.152487	1.04107e-06
	p19@EYA1	4.46641	-0.0941124	1.05945e-06
	p2@MKX	3.92435	1.21319	1.11709e-06
	p@chr5:65221739..65221755,+	2.38009	1.155	1.12993e-06
	p4@EYA1	3.96806	0.98597	1.19321e-06
	p@chr10:28023675..28023686,-	4.24616	0.12494	1.19515e-06
	p5@GALNT5	3.10576	1.34579	1.19768e-06
	p1@AB384141	4.62825	0.115551	1.22335e-06
	p3@TFAP2C	2.84779	0.904252	1.24072e-06
	p@chr17:80354715..80354726,+	3.78687	-0.170181	1.2506e-06
	p3@DEAF1	2.83608	0.602368	1.32307e-06
	p@chr11:122027055..122027093,-	4.53324	0.633219	1.33789e-06
	p@chr8:41114103..41114115,-	4.33005	0.318409	1.37178e-06
	p3@HDAC4	3.41292	0.654899	1.37963e-06
	p2@EYA1	4.70024	2.67075	1.38595e-06
	p4@WWP2	5.67461	-0.0172947	1.5999e-06
	p2@SPATA13	2.96427	3.05729	1.65678e-06
	p1@ISG15	3.0792	6.3832	1.66681e-06
	p1@TMEM170B	2.53438	0.721388	1.69333e-06
	p@chr6:75890763..75890818,-	3.36699	0.518446	1.75652e-06
	p@chr8:57353888..57353898,-	5.74671	0.351589	1.76194e-06
	p1@CU691854	3.67445	3.35382	1.78067e-06
	p12@WNT5A	4.17812	0.878236	1.80341e-06
	p@chr9:113767824..113767827,-	3.79848	0.0235904	1.92143e-06
	p1@IFI44L	3.82652	3.59131	2.04735e-06
	p1@GAS1	3.88016	6.19692	2.04735e-06
	p1@FGF7	4.44006	6.25318	2.04735e-06
	p1@ENST00000558517	5.25921	0.572132	2.04735e-06
	p20@ZEB1	2.77569	0.766886	2.07615e-06
	p5@TNFRSF11B	2.80462	1.07454	2.13961e-06
	p9@SOCS2	3.77951	1.07024	2.17749e-06
	p5@PTN	4.19554	1.29604	2.18563e-06
	p2@FTH1P8	6.0553	1.40796	2.44534e-06
	p@chr6:75827251..75827265,-	4.27377	0.159052	2.55805e-06
	p1@ENST00000484092	4.06372	1.24652	2.62348e-06
	p@chr3:55502510..55502543,-	4.40323	0.499505	2.71534e-06
	p1@ENST00000519144	3.02078	1.05476	2.74043e-06
	p@chr8:57354324..57354335,-	5.36033	0.343614	2.79981e-06
	p@chr11:122027845..122027860,-	3.62873	0.165491	2.85492e-06
	p1@ANKRD22	4.5445	-0.267327	2.85492e-06
	p1@ADAMTS9-AS2	2.71498	1.18452	2.87309e-06
	p29@LPAR1	3.52227	0.0261136	2.87309e-06
	p11@WNT5A	3.95466	1.42461	2.87309e-06
	p16@ALPK2	2.94172	0.549605	3.07364e-06
	p1@FYCO1	1.08306	5.31129	3.11871e-06
	p2@FBXO27	2.37785	0.804245	3.11871e-06
	p2@HERC6	4.36012	0.688125	3.13955e-06
	p8@CORT	5.00368	-0.204264	3.15622e-06
	p4@SIX2	3.29141	0.225693	3.28774e-06
	p9@LPAR1	2.09121	1.53874	3.29736e-06
	p1@SNCAIP	3.57688	0.976716	3.32781e-06
	p1@ANKRD29	3.10603	1.82583	3.41064e-06
	p@chr16:12071528..12071579,-	3.10179	0.0408998	3.44456e-06
	p9@CSGALNACT1	4.53227	0.300418	3.44456e-06
	p2@IFI6	5.30078	1.71386	3.4608e-06
	p1@PTN	2.97481	5.73309	3.52371e-06
	p6@RNF150	3.71458	0.243338	3.55585e-06
	p@chr8:57354419..57354440,-	5.43247	0.576109	3.55585e-06
	p3@SCML1	1.79306	2.12601	3.80917e-06
	p2@FMN1	3.52587	0.149384	3.80917e-06
	p5@LHX8	4.13711	-0.172589	3.80917e-06
	p2@LINC00340	5.70516	0.318927	3.92634e-06
	p8@CHN1	2.42563	0.863214	4.02221e-06
	p6@WNT5A	3.93231	2.16566	4.35479e-06
	p1@EYA4	3.3791	2.77797	4.39546e-06
	p4@CORT	5.1273	-0.0785778	4.39546e-06
	p1@CAMK2G	1.03302	4.79394	4.50643e-06
	p1@TRPS1	1.85325	3.80814	4.61274e-06
	p1@uc002kzp.2	2.22357	2.79081	4.66943e-06
	p@chr2:187629214..187629219,+	2.19722	1.65832	4.703e-06
	p1@DLL1	3.8686	0.24283	4.74936e-06
	p5@WFDC1	3.83031	0.37222	4.78661e-06
	p@chr9:113767429..113767432,-	2.87177	0.609664	4.90025e-06
	p5@FHOD3	2.98937	0.300607	4.90025e-06
	p11@PSD3	2.99988	1.84317	4.90025e-06
	p@chr11:122027810..122027839,-	3.99382	2.31415	4.90025e-06
	p@chr2:41012090..41012110,+	4.38224	0.220602	5.17868e-06
	p3@TECR	3.78742	1.77392	5.35499e-06
	p2@FGF7	3.70944	5.76581	5.36603e-06
	p5@GAS1	3.67011	0.0287114	5.53346e-06
	p@chr3:55522262..55522273,-	4.67693	0.899861	5.6828e-06
	p6@SYTL2	3.26808	0.260511	5.74299e-06
	p2@GPR1	2.62109	2.91994	5.98321e-06
	p9@UTRN	2.651	0.72752	6.03018e-06
	p14@SERINC2	4.31784	0.233743	6.03018e-06
	p1@ALS2CR11	2.18047	1.6472	6.07342e-06
	p1@PRRX1	2.77851	6.15511	6.14522e-06
	p1@CMPK2	4.22265	1.45129	6.39378e-06
	p4@CCDC92	2.02599	2.26484	6.45393e-06
	p3@TNFRSF11B	4.19165	2.3115	6.45712e-06
	p3@PRKCE	2.79635	2.67597	6.70084e-06
	p26@PRRX1	2.72052	0.905841	6.7897e-06
	p@chr1:241576976..241576987,+	4.61849	1.06555	6.99178e-06
	p1@ENTPD3	4.26717	1.11901	7.00969e-06
	p1@SNX29	1.41175	4.41312	7.04168e-06
	p1@SOCS2	2.05721	4.28222	7.04619e-06
	p8@LEPR	4.24327	0.508553	7.05769e-06
	p1@IFI6	3.75296	8.86915	7.08446e-06
	p1@MEIS1	-4.53607	2.80385	7.10502e-06
	p42@WNT5A	4.11003	0.0517369	7.33633e-06
	p1@CXCL10	6.92263	0.96854	7.34377e-06
	p1@ITGA8	4.0529	4.82554	7.37714e-06
	p@chr18:65337698..65337712,+	3.94631	0.751477	7.46281e-06
	p1@OASL	5.10751	2.42308	7.46281e-06
	p1@IFIT3	2.80919	3.03449	7.56139e-06
	p1@KIAA1462	2.26428	4.81853	7.94294e-06
	p1@C1QTNF2	2.49687	1.55015	8.00672e-06
	p7@PTN	3.26102	0.629878	8.01536e-06
	p4@AIG1	5.34056	0.468175	8.03119e-06
	p@chr1:78990625..78990627,+	3.11756	0.789732	8.05797e-06
	p3@SLC30A1	2.6306	2.92433	8.1944e-06
	p1@CHRNA1	4.4436	1.11258	8.20066e-06
	p15@SOCS2	3.47936	0.0757041	8.64051e-06
	p1@RTP4	3.99237	1.48885	8.64051e-06
	p4@SOCS2	2.54537	2.10748	8.92985e-06
	p@chr4:85420484..85420519,-	4.02248	0.185173	9.01054e-06
	p1@ENST00000423770,p1@ENST00000432742	4.06702	1.33203	9.24898e-06
	p1@TBL1XR1	1.61281	5.52539	9.32204e-06
	p1@AK311474	2.97457	0.51508	9.32204e-06
	p@chr8:16612970..16613003,-	2.79232	0.511097	9.48585e-06
	p@chr8:57353745..57353754,-	5.1442	0.11171	9.7422e-06
	p2@PRRX2	3.22371	4.51959	9.88818e-06
	p2@PTN	3.47256	3.2188	1.09297e-05
	p2@SATB2	2.99044	3.74017	1.12617e-05
	p22@ZEB1	3.08473	0.244456	1.13982e-05
	p2@CLCA2	3.65646	0.128399	1.15282e-05
	p1@HERC5	3.85249	1.23165	1.18682e-05
	p@chr1:162626650..162626654,+	2.49723	0.636301	1.20929e-05
	p@chr10:44874050..44874066,-	4.15545	0.726995	1.21443e-05
	p1@KIAA1407	1.92606	1.90581	1.29475e-05
	p@chr7:136912757..136912799,+	3.35306	1.11662	1.29475e-05
	p3@BC172854	4.38991	-0.143644	1.33656e-05
	p2@FOXF2	3.15735	2.41565	1.34875e-05
	p@chr6:75855152..75855173,-	3.07393	0.0525096	1.35191e-05
	p3@LTBP4	2.93742	2.63508	1.38714e-05
	p11@LINC00340	4.66548	-0.218837	1.39655e-05
	p@chr4:138448109..138448113,-	3.25321	-0.0852461	1.40579e-05
	p1@BC172854	4.04869	0.302305	1.40579e-05
	p6@LEPR	3.92423	1.61888	1.43416e-05
	p@chr8:57354119..57354137,+	4.76633	0.229479	1.45019e-05
	p1@ENST00000332123,p1@ENST00000429940	2.52053	1.6453	1.50695e-05
	p8@PSD3	2.64132	2.16969	1.50695e-05
	p@chr3:12704956..12704973,-	2.88494	1.19442	1.50982e-05
	p@chr22:44727841..44727889,-	3.84078	1.56654	1.53275e-05
	p@chr17:38609237..38609305,+	2.72969	3.15693	1.57516e-05
	p4@NR4A3	3.03117	1.28946	1.62098e-05
	p5@RGS3	4.01897	-0.222377	1.65054e-05
	p2@CYP4V2	1.76232	2.1445	1.69884e-05
	p@chr3:114048553..114048556,-	2.97813	0.696264	1.79339e-05
	p3@MASP1	3.81603	1.05628	1.79339e-05
	p@chr10:28033895..28033925,-	3.89248	-0.207466	1.79339e-05
	p1@MCTP2	2.78129	1.77877	1.79785e-05
	p2@RNF150	3.68713	1.30074	1.81936e-05
	p@chr10:101817377..101817379,-	5.68767	0.872374	1.81936e-05
	p5@LRBA	4.24489	-0.0256645	1.82608e-05
	p2@DDX60	3.75637	0.618247	1.82678e-05
	p@chr6:148809067..148809074,+	2.80189	0.567614	1.83992e-05
	p2@GULP1	1.81626	2.11904	1.86649e-05
	p1@GBP5	4.99376	1.15046	1.91073e-05
	p9@SATB2	3.28376	-0.0369133	1.94596e-05
	p@chr7:7196986..7197017,+	3.15876	1.01202	1.97786e-05
	p@chr3:16006359..16006371,+	3.04753	0.151681	2.06511e-05
	p1@LOC100133669	2.55285	2.00267	2.09323e-05
	p@chr8:57354098..57354109,-	5.36906	0.0511531	2.09323e-05
	p@chr4:77880422..77880428,+	3.15831	-0.0342297	2.12979e-05
	p6@KCNMA1	1.96427	0.949498	2.14658e-05
	p1@ENST00000419777	4.13379	0.0671288	2.16417e-05
	p@chr1:180135626..180135654,+	3.20184	1.98182	2.16523e-05
	p1@CST2	4.47139	1.14119	2.16523e-05
	p3@GREM1	4.5421	4.06578	2.30169e-05
	p@chr10:3668228..3668254,-	3.43504	0.298209	2.33987e-05
	p1@QSOX1	1.77362	8.80363	2.34673e-05
	p@chr6:75865417..75865433,-	3.27492	0.255887	2.34673e-05
	p1@SAMD9L	2.62591	3.02128	2.41846e-05
	p@chr8:57354022..57354029,-	4.9526	-0.116758	2.48712e-05
	p4@FAM63B	1.84574	0.70897	2.48855e-05
	p17@LPAR1	2.49565	1.24161	2.51684e-05
	p3@HECW1	2.94798	1.14653	2.51992e-05
	p1@ENST00000362796	4.95113	0.0257104	2.64772e-05
	p2@DLX5	4.57523	0.72001	2.68568e-05
	p4@BC009328	2.82638	0.640004	2.71327e-05
	p24@RUNX2	3.6186	0.00910124	2.72176e-05
	p19@FBN2	3.18938	0.590775	2.76697e-05
	p37@THBS1	3.65823	0.583858	2.76697e-05
	p1@ENST00000420922	2.13277	0.611774	2.82758e-05
	p3@SOCS2	3.24463	1.51787	2.91921e-05
	p4@KCNMA1	2.54237	1.88059	2.92649e-05
	p2@SPON1	3.11854	0.240343	2.93577e-05
	p@chr11:68100338..68100345,-	4.87248	-0.188373	3.05351e-05
	p@chr8:124926807..124926826,+	4.30101	0.696891	3.10679e-05
	p7@SVEP1	2.93354	1.47485	3.12337e-05
	p@chr1:27992931..27992965,-	5.39088	1.55789	3.12337e-05
	p13@DST	1.94072	1.25497	3.16482e-05
	p@chr8:57354360..57354367,+	4.86622	-0.16097	3.1791e-05
	p2@RGN	2.44383	0.565289	3.18258e-05
	p@chr2:145261642..145261646,-	3.35471	0.0498141	3.24209e-05
	p1@CHN1	2.89071	5.43533	3.26409e-05
	p3@DKK2	3.22236	1.56878	3.28256e-05
	p3@CTTNBP2NL	2.2252	2.03559	3.3069e-05
	p2@PVRL3	2.6463	1.82969	3.3069e-05
	p2@GREM2	3.46129	2.63047	3.3069e-05
	p1@C6orf174	1.83904	1.1184	3.38705e-05
	p4@KCNIP3	2.64481	1.52749	3.40299e-05
	p@chr1:75601981..75601989,+	3.90086	-0.182328	3.45854e-05
	p1@COLEC10	4.00246	0.241432	3.57093e-05
	p1@DOK6	2.78416	1.69529	3.58287e-05
	p@chr17:38610202..38610277,+	2.55032	3.81372	3.65313e-05
	p2@GALNT3	3.25149	0.406706	3.65313e-05
	p1@NINJ1	2.04355	4.83613	3.66861e-05
	p@chr6:159660599..159660610,+	4.96981	0.500561	3.69694e-05
	p@chr8:57354346..57354369,-	4.80929	0.160642	3.762e-05
	p@chr18:46607960..46607989,-	4.32771	-0.310986	3.81314e-05
	p1@FOXQ1	3.21053	2.76776	3.86049e-05
	p1@ENST00000523987,p1@uc003xyw.2	4.02473	0.683164	3.86049e-05
	p1@PRKG1	2.62779	2.61747	3.86248e-05
	p8@LPAR1	1.93809	2.06154	3.97076e-05
	p1@ISM1	3.09209	1.78696	3.99474e-05
	p@chr7:23562165..23562179,-	2.15801	0.73269	4.09362e-05
	p@chr9:89559699..89559714,-	3.5346	-0.149721	4.09943e-05
	p4@KIAA0368	1.51389	2.53888	4.15967e-05
	p2@SHROOM1	2.04824	0.456307	4.15967e-05
	p1@ENST00000422374,p1@uc001cyi.1	2.92011	0.269723	4.15967e-05
	p@chr8:57354303..57354312,-	4.74982	0.105194	4.15967e-05
	p4@TNFRSF11B	3.40295	1.48402	4.19188e-05
	p1@NR1D2	1.72776	3.69354	4.23362e-05
	p1@EFHA2	1.22029	3.97411	4.24992e-05
	p@chr8:57353995..57354004,-	5.35967	0.236626	4.3098e-05
	p1@ENST00000436779	1.54923	1.27944	4.33668e-05
	p2@FAM111A	1.7482	3.72276	4.33668e-05
	p@chr2:151337162..151337176,-	3.32032	0.555945	4.33668e-05
	p2@MXRA5	3.8396	2.64642	4.33668e-05
	p@chr9:130364972..130364975,+	3.38718	-0.181694	4.39227e-05
	p1@AEBP1	1.76687	7.61233	4.41672e-05
	p2@ALDH3A1	3.70292	-0.362853	4.43353e-05
	p@chr14:61119131..61119168,+	3.84323	0.156779	4.45085e-05
	p9@C17orf67	4.91981	-0.0982834	4.57215e-05
	p@chr16:86547162..86547166,+	3.14962	0.731813	4.66009e-05
	p2@LPAR1	2.03961	4.38316	4.74421e-05
	p@chr7:44146212..44146234,+	2.40533	1.09513	4.83266e-05
	p6@LRBA	4.19029	-0.206129	4.84103e-05
	p3@AXL	1.70759	4.30809	4.89239e-05
	p2@ARID5B	1.65093	5.15563	4.89977e-05
	p6@PSD3	2.63753	2.67296	4.89977e-05
	p2@IL7	3.40849	0.516176	4.89977e-05
	p3@SLC11A2	4.35225	-0.0124575	4.89977e-05
	p@chr8:57354262..57354270,+	4.29712	-0.197587	4.93621e-05
	p37@IGFBP5	4.25355	-0.0958544	4.93739e-05
	p1@CRIP1	2.50892	3.95698	4.96577e-05
	p2@ANKRD29	2.94184	1.44022	4.96577e-05
	p10@PPAP2B	2.77782	0.079699	5.06753e-05
	p26@DLC1	2.41175	0.571163	5.09796e-05
	p30@WNT5A	4.2587	-0.297583	5.12202e-05
	p3@TM4SF20	4.22383	0.138291	5.16959e-05
	p15@PRRX1	2.51024	2.08588	5.17545e-05
	p@chr16:86546627..86546642,+	3.27949	0.879677	5.24436e-05
	p14@PSD3	2.69275	0.844606	5.27512e-05
	p4@RAB30	3.19045	0.481631	5.38927e-05
	p3@PDE4DIP	1.35742	3.77369	5.39234e-05
	p1@FAM171B	2.24769	3.68786	5.39234e-05
	p2@LRRN3	3.02761	0.432252	5.48284e-05
	p5@SATB2	3.28634	0.363061	5.60873e-05
	p1@MASP1	3.78669	4.49297	5.60873e-05
	p1@ENST00000442967	3.72747	-0.131308	5.61694e-05
	p1@ENST00000516857	2.91338	2.03646	5.80357e-05
	p7@PENK	5.42536	0.0501522	5.80357e-05
	p@chr1:27994801..27994861,-	4.80035	0.804312	5.91051e-05
	p22@LPAR1	2.58377	0.94977	6.125e-05
	p2@ADAMTS9-AS2	3.26221	0.660019	6.19887e-05
	p8@UTRN	3.5437	0.269009	6.20804e-05
	p@chr3:55522572..55522583,-	3.64629	0.508611	6.23524e-05
	p3@COL8A1	3.22421	0.325836	6.26975e-05
	p5@AMOT	3.0197	0.0191502	6.54665e-05
	p1@P2RX7	2.40195	0.408206	6.58649e-05
	p5@KIAA1217	2.85218	1.86254	6.76126e-05
	p1@AL359627	3.31636	0.287617	6.76126e-05
	p11@PDE4D	3.36117	1.69594	6.80497e-05
	p@chr16:19710404..19710413,+	3.52876	-0.0946739	6.80888e-05
	p1@ANKRD1	-10.5388	5.58307	7.267e-05
	p@chr1:207953276..207953281,+	2.1829	1.5023	7.31647e-05
	p4@KIF16B	1.97411	0.754793	7.33564e-05
	p12@PDE4B	3.20786	0.232284	7.45373e-05
	p@chr1:241577012..241577023,+	3.95739	1.13089	7.46213e-05
	p@chr4:151505131..151505148,-	4.27382	0.00933699	7.46213e-05
	p@chr10:63700761..63700762,+	1.9379	1.37802	7.57929e-05
	p2@DNAJC6	2.40452	0.920425	7.57929e-05
	p1@LPAR1	2.18761	6.20978	7.58181e-05
	p1@REV3L	2.2833	3.97868	7.63093e-05
	p@chr11:10326374..10326394,-	2.39898	0.551083	7.63093e-05
	p3@ENST00000419777	3.83424	-0.324862	7.63093e-05
	p1@AK022029	3.09492	-0.0879358	7.88286e-05
	p1@ENST00000457976	3.99753	-0.187204	7.89569e-05
	p1@LOC729177	4.28558	-0.301345	8.12714e-05
	p1@SYNPO2	3.89879	2.97851	8.18316e-05
	p1@PRKAR2B	2.23695	2.95823	8.18664e-05
	p@chr3:110845111..110845129,+	2.34391	0.576436	8.18664e-05
	p1@PIP	3.8727	2.13283	8.29285e-05
	p1@TRAM1	1.34655	7.81861	8.68906e-05
	p1@CCL7	4.85149	1.61099	8.69555e-05
	p7@GALNT5	3.02775	0.644187	8.69746e-05
	p3@REV3L	1.89069	1.78592	8.74907e-05
	p@chr8:19364029..19364048,-	3.69544	-0.0502943	8.76279e-05
	p24@WNT5A	3.49567	0.0353994	8.77578e-05
	p5@PENK	4.49781	-0.175172	8.83868e-05
	p9@PPAP2B	3.00434	1.16843	8.86216e-05
	p3@ARL6IP6	1.73552	0.924444	8.87963e-05
	p3@HEXB	1.50538	4.85321	8.89065e-05
	p4@LINC00340	3.99948	-0.127545	8.91425e-05
	p5@GLIS1	2.38893	3.0887	8.95444e-05
	p7@CEP63	2.52264	0.461078	8.95444e-05
	p2@LOC400550	3.36282	0.391447	8.95444e-05
	p10@FGF7	3.39035	0.715952	8.95444e-05
	p1@ENST00000499071	3.49166	0.21327	8.95444e-05
	p@chr1:150482616..150482631,+	3.03151	-0.148522	9.35985e-05
	p2@SLC25A12	2.55697	0.119403	9.37272e-05
	p3@CSGALNACT1	3.23145	1.16141	9.37272e-05
	p@chr17:38613694..38613726,+	2.63879	1.74648	9.73724e-05
	p5@TECR	4.13417	-0.0777251	9.73724e-05
	p1@ZNF521	2.39784	4.10733	9.92388e-05
	p@chr19:14674234..14674257,+	3.97923	-0.0797637	9.92388e-05
	p1@HOXB2	-7.89223	3.00779	0.000102584
	p2@ITGA8	3.38517	0.684107	0.000103054
	p@chr2:200324001..200324055,-	1.70657	1.71644	0.000106366
	p6@DLX2	2.91908	0.0515046	0.000106366
	p2@GRIA3	2.91696	0.861199	0.000107606
	p3@RASSF2	3.63037	1.26625	0.000107606
	p@chr9:124049979..124049984,+	3.53167	-0.21397	0.000108413
	p1@FRMD4A	-3.31563	5.08276	0.000109385
	p2@ENST00000442937	4.27873	-0.190803	0.000109543
	p3@FTH1P8	4.09363	0.127798	0.000109765
	p28@PRRX1	2.54313	0.677096	0.000109891
	p7@TIAM2	3.74932	-0.16504	0.000110564
	p1@ENST00000462729,p1@ENST00000476232,p1@ENST00000512906	1.28724	3.63178	0.000111382
	p1@DTX3L	1.49142	4.74463	0.000112994
	p1@FAT1	2.00056	5.87523	0.000114996
	p2@SNX13	2.10864	0.400067	0.000114996
	p3@FTH1P23	3.79214	0.509641	0.000114996
	p16@KIAA1217	3.92358	0.0233834	0.000114996
	p@chr4:151501031..151501046,-	3.97831	1.23761	0.000114996
	p1@PRKCE	1.56906	3.14578	0.000115457
	p5@ZNF385A	3.30829	0.0206734	0.000116349
	p1@ENST00000534496	1.74996	1.74882	0.000118172
	p2@NFAT5	1.5128	3.89786	0.000119033
	p1@IL7	3.87826	1.06504	0.000119189
	p10@JAM2	2.75206	0.0617933	0.000120892
	p@chr8:57359975..57359992,-	4.57631	-0.241818	0.000121367
	p2@ENST00000519144	3.19169	1.02406	0.000121806
	p5@SIX2	3.71043	0.537074	0.000124838
	p1@KCNS3	2.2891	1.64527	0.000126763
	p@chr8:57354143..57354152,+	4.27615	-0.227706	0.000130368
	p4@SYNPO2	3.68725	1.22569	0.000130561
	p2@IFIT5	2.03846	2.9726	0.000132332
	p@chr13:114068044..114068059,-	3.90697	-0.375466	0.000137114
	p1@DIO3	4.43999	0.578699	0.000137114
	p3@OAS3	4.48536	-0.0117924	0.000137114
	p3@ZNF331	1.41057	1.4714	0.00013803
	p2@ROM1	2.71729	0.195497	0.000138319
	p1@EPB41	1.76288	2.52716	0.000138637
	p@chrX:3238748..3238767,-	3.95883	-0.215274	0.000138746
	p@chr18:14970256..14970271,-	3.28663	0.0906847	0.000139336
	p7@DCN	3.52537	2.26773	0.000141933
	p@chr13:114562646..114562673,-	2.33055	0.404793	0.000142774
	p19@AK5	3.23767	-0.22225	0.000144582
	p1@C9orf103	1.36555	1.67169	0.000145916
	p3@DDR2	2.60916	3.23306	0.000145916
	p2@RUNX3	3.96572	0.346754	0.000145916
	p4@PTN	3.69409	1.64513	0.000147412
	p15@LEPR	3.19967	-0.110618	0.000147751
	p13@PDE7B	2.96579	0.484561	0.000148794
	p@chr15:33025921..33025938,+	3.61787	-0.00534237	0.000149955
	p1@ARC	4.4542	0.729879	0.000152412
	p@chrX:3239514..3239528,-	3.79346	0.0629522	0.000152773
	p5@LIMA1	2.78443	0.897053	0.000156502
	p4@FAM107A	4.13149	0.527134	0.000156953
	p2@TLK1	1.02468	4.00559	0.000158531
	p21@ZEB1	2.35504	0.250901	0.000158531
	p1@RGS18	5.62965	0.215739	0.00015857
	p1@COL27A1	1.71136	3.64879	0.000158715
	p1@AB464311	3.23099	0.263993	0.000158736
	p5@GLDN	3.87245	-0.386012	0.000158736
	p2@SERPINB1	1.29417	3.62375	0.000159365
	p4@ANKRD28	2.18121	2.83734	0.000159365
	p@chr14:61113228..61113233,-	3.45043	-0.0169191	0.000161064
	p21@SORBS3	3.56161	-0.321532	0.000161064
	p@chr15:39889167..39889181,+	3.5949	1.68653	0.000161064
	p@chr10:24834779..24834800,+	2.53155	0.742022	0.000161471
	p2@HOXB2	-6.42557	2.77349	0.000163179
	p@chr3:55516739..55516751,-	3.00738	0.025937	0.000163179
	p@chr1:183176408..183176410,+	4.2713	-0.310576	0.000163766
	p@chrX:53123532..53123594,+	1.95788	1.23378	0.00016601
	p@chr16:20732451..20732467,-	4.49231	-0.145114	0.00016601
	p3@MX1	4.63206	0.293936	0.00016601
	p@chr8:144103180..144103232,+	2.38442	2.95166	0.00016632
	p1@DNAJC6	2.05772	2.17646	0.000168126
	p5@ZFHX3	2.20165	1.00983	0.000168173
	p@chr14:81866794..81866803,-	3.37089	-0.24434	0.000168333
	p1@EDNRB	3.17759	0.915158	0.000170401
	p3@RNF150	2.19893	0.701204	0.000170577
	p1@ADSSL1	3.1528	0.122893	0.000177725
	p@chr17:80280048..80280092,-	3.2798	-0.163744	0.000178571
	p1@JPH2	2.56348	1.00073	0.00017988
	p2@KCNK2	3.6432	1.44572	0.00018106
	p@chr2:143718862..143718875,+	3.89777	-0.305125	0.000188586
	p1@MFSD6	2.16625	2.47298	0.000189829
	p1@TIAM2	2.18793	3.07608	0.000190525
	p1@uc003mth.1	2.78261	0.0361327	0.000191669
	p1@TEC	2.83187	1.77598	0.000191669
	p1@SERPINE1	-3.43746	11.6081	0.000193708
	p2@SYT11	1.08163	5.16518	0.000193708
	p1@TOM1L1	1.81348	4.50109	0.000193708
	p1@PAG1	1.93876	2.27512	0.000193708
	p3@KIF6	2.78669	0.50127	0.000193708
	p@chr14:81866644..81866703,-	3.25035	0.231779	0.000193708
	p8@WNT5A	3.80621	1.86188	0.000193708
	p1@GBP1P1	4.06998	-0.365036	0.000193708
	p1@FAM126A	1.64624	5.05491	0.000194654
	p1@ENST00000418987	3.65613	0.442723	0.000196451
	p2@COL8A1	3.09305	0.957715	0.000196655
	p12@C17orf67	4.39342	-0.300442	0.000196655
	p@chr6:75787895..75787900,-	2.44333	0.164318	0.000197016
	p4@MIR100HG	2.39444	2.33768	0.000197031
	p8@AIG1	4.37394	0.0998518	0.000199903
	p@chrX:108297452..108297477,+	3.97933	0.855645	0.000200785
	p1@SYBU	2.7323	1.44722	0.000200867
	p11@AIG1	4.50928	0.115678	0.000201943
	p3@RBMS1	1.5441	3.85234	0.000202756
	p@chr16:87339790..87339804,-	2.92329	0.17049	0.000203546
	p@chr4:108028013..108028016,-	3.5643	-0.193365	0.000204643
	p@chr4:74980256..74980283,+	3.70347	1.27443	0.000205797
	p@chr1:241577036..241577064,+	3.59684	2.81233	0.000206309
	p3@SGCD	2.30305	0.773029	0.000206394
	p2@uc010fsr.1	2.93555	0.133446	0.000206394
	p@chr1:27848980..27849010,+	3.4826	-0.187157	0.000206859
	p1@PARP14	1.74913	2.28199	0.000209031
	p3@KCNIP3	2.51219	1.93419	0.000209031
	p1@AQP1	3.38884	4.40602	0.000211087
	p1@ENST00000449986	3.11807	0.723839	0.000211758
	p@chr8:57354278..57354286,+	3.99009	-0.237235	0.000213857
	p1@PPAP2B	2.34965	5.83645	0.000214167
	p4@GRIA3	2.65223	0.132652	0.000214167
	p2@AL359627	2.95544	0.264637	0.000214167
	p@chr8:57354211..57354220,+	4.27793	-0.120104	0.000216498
	p8@AL359627	3.39484	-0.194125	0.000217476
	p@chr9:113790162..113790166,-	2.65887	0.76042	0.000218382
	p@chr19:19216514..19216543,-	2.4352	0.379454	0.000219096
	p1@PARP9	1.4684	3.51635	0.000219212
	p1@TMEM178	4.13116	1.17038	0.000219285
	p1@GREM1	3.17332	9.82673	0.000223732
	p2@PPAP2B	3.41897	6.14517	0.000225431
	p@chr5:127599155..127599168,-	2.14874	0.694584	0.000227807
	p1@PLEK2	-3.77807	2.75328	0.000231753
	p1@NFATC4	1.94369	3.81073	0.000231753
	p2@LRRK2	2.78018	0.0291269	0.000231753
	p1@ZDHHC2	1.24943	4.49452	0.000233024
	p@chr8:16334544..16334549,+	4.62465	-0.15665	0.000233024
	p32@PDE4D	2.92711	0.00977289	0.000233831
	p1@EIF2AK2	1.58547	4.87742	0.000235922
	p3@MXRA5	3.34773	1.45554	0.000235922
	p2@TMEM170B	1.83729	0.647862	0.000235995
	p@chr20:55213735..55213739,+	3.13359	1.46999	0.000237812
	p2@ACSS3	1.89949	1.47289	0.00023851
	p@chr15:99194008..99194023,-	2.61418	0.189286	0.00023932
	p4@ENST00000419777	4.35312	-0.258746	0.000241869
	p5@GRIA3	2.80586	0.111427	0.000244385
	p18@NFAT5	2.81061	0.175151	0.000251793
	p1@IDO1	4.52573	-0.246308	0.000254457
	p1@GALNT14	2.81724	2.67822	0.000256081
	p4@PENK	4.08699	-0.170919	0.000259057
	p9@PRRX1	2.08378	2.52135	0.000259141
	p1@CSGALNACT1	3.09445	2.50688	0.000259434
	p@chrX:3265187..3265207,-	3.43968	0.990186	0.000259434
	p@chr7:42377930..42377943,-	3.47913	-0.0398511	0.000260472
	p8@LRBA	3.979	-0.21268	0.000260871
	p5@LPAR1	1.7194	2.41161	0.000265127
	p@chr7:136912572..136912586,-	3.11917	-0.0581875	0.000265127
	p@chr20:46653922..46653986,+	3.56629	1.66513	0.000265127
	p14@AQP1	3.40735	-0.0698535	0.00026674
	p1@CFLAR	1.34454	4.30776	0.000267199
	p@chr7:65821668..65821718,+	3.47074	0.590388	0.000267811
	p@chr11:122027745..122027771,-	3.14021	0.636907	0.000268427
	p3@USP18	3.07071	0.242644	0.000270801
	p@chr10:103881152..103881216,-	2.06763	1.99506	0.000272926
	p@chr7:5043498..5043503,+	1.6041	0.843059	0.00027947
	p4@S81242	3.60287	-0.376661	0.00027947
	p@chr19:47364230..47364279,+	0.991675	3.54612	0.000284414
	p7@PRRX1	2.02451	3.31602	0.000290741
	p@chr7:2309796..2309806,-	3.50752	-0.184272	0.000293839
	p1@KCNJ2	2.99989	2.38518	0.000296277
	p@chr20:34459375..34459393,+	3.02068	0.134699	0.000296435
	p40@GREM1	3.02844	0.0189083	0.00030626
	p1@CCNYL2	4.3436	-0.157403	0.000306747
	p@chr19:18220774..18220844,+	1.89756	1.63785	0.00030701
	p@chr2:200135230..200135234,-	2.41732	0.199964	0.00030701
	p6@RARG	2.63702	1.32399	0.00030701
	p@chr2:38418056..38418063,+	3.35117	-0.384864	0.00030701
	p3@IL7	3.40733	-0.229287	0.00030701
	p@chr9:16277641..16277651,+	4.47902	-0.275882	0.00030701
	p1@LOC144481	2.75911	1.36479	0.000311629
	p5@CTTNBP2NL	3.08648	0.0779023	0.000311629
	p4@PDE4B	2.71857	0.992785	0.000312009
	p2@RASSF2	3.36987	1.09369	0.000313365
	p7@CFL2	1.70942	1.79959	0.000315355
	p2@SNTB1	2.06304	2.62193	0.000315507
	p1@ENST00000502764	-5.17335	2.26238	0.000316273
	p2@LINC00475	2.76406	0.138756	0.000319567
	p1@LRRN3	3.00524	1.86742	0.000319567
	p2@CAPS	3.68447	-0.167695	0.000319567
	p1@CDC14B	1.73259	3.07558	0.000320677
	p6@WFDC1	3.24088	0.177788	0.000322547
	p1@CCND2	-3.21411	3.93086	0.00032616
	p3@FOXF2	3.11796	2.49651	0.000335141
	p4@SATB2	3.32804	0.00443365	0.000341681
	p@chr8:103541307..103541318,+	3.75691	-0.371147	0.000343426
	p1@CA5B	2.66215	2.85584	0.000344549
	p1@CHRNA9	4.15343	-0.281493	0.000348446
	p2@GBP3	2.38353	1.87199	0.000349426
	p8@REV3L	1.87726	0.666441	0.000356721
	p@chr10:28002936..28002939,-	3.44189	-0.141274	0.000358956
	p@chr2:45396649..45396671,+	2.85079	0.0633212	0.000361217
	p@chr1:147071419..147071423,-	3.87934	-0.352392	0.000361217
	p15@MN1	3.39606	0.396229	0.000364064
	p1@PCDH18	2.44241	7.25764	0.000364682
	p1@RUNX3	3.22697	2.26729	0.000365841
	p8@LHX8	3.73087	-0.298003	0.000365841
	p4@FBLN1	2.46292	1.70233	0.000367676
	p11@FBLN1	2.39864	0.394134	0.000368407
	p15@GREM1	3.22866	1.12148	0.000368495
	p7@TBX3	2.68417	1.10032	0.000370995
	p@chr7:100778968..100779030,+	-3.81323	1.23778	0.000373669
	p3@ADAM33	2.18405	1.2124	0.000378278
	p@chr7:192035..192054,+	2.46474	2.32454	0.000378278
	p1@LMAN2	-0.801808	6.65988	0.00037881
	p2@VEZF1	1.41857	3.1968	0.00037881
	p2@RORB	2.91984	1.01737	0.000380565
	p@chr8:11721825..11721827,-	2.33023	0.326303	0.000384083
	p@chr4:151505110..151505123,-	3.73005	0.141314	0.000384914
	p2@PRSS12	3.07648	4.11841	0.000389145
	p6@SPON2	4.43008	0.515535	0.000389145
	p11@LEPR	3.09122	0.0367906	0.000391073
	p1@SLC2A10	1.1923	4.24356	0.000391198
	p@chr10:14227455..14227475,+	2.71093	2.01666	0.000391358
	p1@ACAN	4.68558	4.17448	0.000392731
	p7@PDE4DIP	1.79902	3.39171	0.000397742
	p6@PTEN	2.43173	-0.00718049	0.000399755
	p@chr4:151505281..151505314,+	4.06626	-0.0905345	0.000402955
	p5@MAF	3.45592	-0.325411	0.000404009
	p@chr6:75886595..75886610,-	3.22831	0.0547183	0.000406658
	p@chr19:57019423..57019505,+	2.15927	0.792876	0.000407043
	p3@DLL1	3.62506	-0.321989	0.000409166
	p22@GREM1	3.35667	0.441613	0.000410643
	p7@FOXP1	1.45262	2.5453	0.000410909
	p1@HEXB	1.38606	5.5093	0.000411724
	p@chr3:13035599..13035628,-	3.08066	-0.0727518	0.000412086
	p4@CCND2	-2.89691	1.9787	0.000416257
	p6@FBLN1	2.8404	0.926746	0.000419098
	p2@AHR	1.43144	4.13164	0.000419806
	p4@ARHGAP21	1.66034	1.62282	0.000419986
	p1@AK123554	2.59065	2.14281	0.000422681
	p2@STAT1	3.29395	0.877872	0.000422681
	p@chr4:55099258..55099310,+	2.41093	3.69503	0.000428332
	p@chr1:150482135..150482170,+	2.67722	2.34703	0.000428332
	p1@SLC2A12	2.62472	2.39416	0.000429821
	p@chr2:10451839..10451928,+	2.46907	0.781868	0.000432739
	p6@C1R	3.23185	2.17176	0.000432739
	p2@PPP4R4	2.87373	0.611947	0.000433373
	p1@TNFRSF11B	3.36741	6.49508	0.00043559
	p1@SIX2	3.62444	3.47189	0.000437776
	p@chr3:174533646..174533650,+	3.13658	-0.0308718	0.000439164
	p@chr2:238232817..238232860,-	2.15553	1.06894	0.000445585
	p@chr12:94543426..94543520,+	3.83209	-0.14249	0.000448839
	p@chr2:45233119..45233139,-	3.27495	0.00301089	0.00045498
	p6@TBX3	3.16286	1.86721	0.000455066
	p13@GREM1	4.08549	1.4914	0.000458717
	p2@LYRM5	1.18632	3.28721	0.00045893
	p@chr6:151711908..151711984,+	1.59034	1.40322	0.000461858
	p1@C14orf39	2.90549	-0.202707	0.000463099
	p36@THBS1	2.89554	0.367589	0.000463457
	p2@FTH1	2.45203	5.50646	0.000467053
	p1@EIF5A	-1.03567	9.80233	0.000476553
	p2@MAP1A	2.7203	2.57465	0.000476553
	p@chr2:10451805..10451835,+	3.28587	-0.172118	0.000476553
	p38@GREM1	3.71203	0.0230161	0.000479347
	p1@FOXF2	2.91078	5.04584	0.000485336
	p5@PTHLH	3.82299	0.0650716	0.000485336
	p1@TNIK	-5.3974	3.47438	0.00048566
	p4@GULP1	1.80768	1.28368	0.00048566
	p@chr7:94029498..94029517,+	2.45536	2.02782	0.00048566
	p1@C7orf60	1.14394	4.06272	0.000495929
	p1@ENST00000420472	3.03651	0.601044	0.000498068
	p2@IL18BP	3.67841	1.11681	0.000500761
	p3@PTEN	1.59402	2.14907	0.000501986
	p@chr9:140116898..140116912,-	2.17724	0.227731	0.000501986
	p21@WNT5A	3.15416	-0.0616405	0.000504581
	p3@GOLGA8B	2.11416	0.162448	0.000505359
	p13@ZBTB38	1.94242	0.913405	0.000506891
	p@chr2:157348979..157348983,+	3.20962	-0.233491	0.00051793
	p@chr17:8924926..8924945,+	4.47518	0.404947	0.000524359
	p@chr9:20615357..20615359,-	3.30456	-0.178428	0.000526281
	p1@ADAMTS12	-3.26099	4.14641	0.000526818
	p13@PRRX1	2.28957	1.90234	0.000526818
	p1@CTSC	-2.32795	8.25662	0.000526901
	p@chr6:75893016..75893037,-	2.99441	-0.0505779	0.000529576
	p@chr1:55349561..55349581,-	3.07997	0.173586	0.000529576
	p1@GLDN	3.49132	-0.0683064	0.000536851
	p3@GRIA3	3.09295	-0.106273	0.000541809
	p3@MIR100HG	1.79294	2.63019	0.000560707
	p2@ATG13	-1.83201	1.92227	0.000566352
	p2@JAZF1	1.46703	4.209	0.000567226
	p@chr20:36681181..36681185,+	2.97086	-0.23296	0.000567226
	p@chr4:141784661..141784694,-	3.39399	-0.371483	0.000567579
	p18@WNT5A	3.07539	0.466889	0.00056949
	p@chr17:38613501..38613547,+	2.20723	1.7711	0.000574946
	p1@AK125157	1.82219	1.36239	0.000575542
	p@chr1:200119992..200120017,+	4.00468	0.413808	0.000579923
	p@chr5:60659513..60659528,+	3.05628	-0.164431	0.00058101
	p@chr12:120729630..120729633,-	3.11515	1.10414	0.00058101
	p@chr3:156517528..156517530,-	3.47478	-0.298886	0.000582964
	p@chr1:112532519..112532576,-	3.96803	0.486463	0.000582964
	p@chr6:75834940..75834995,-	2.94642	0.565869	0.00058425
	p2@ELF1	1.41633	2.71882	0.000585299
	p10@CAST	1.03146	2.68181	0.000597851
	p11@HERPUD2	2.16308	0.15143	0.000602692
	p@chr7:111838021..111838025,-	2.46051	-0.0179918	0.000607655
	p@chr5:127791678..127791684,-	2.99228	0.609169	0.000610182
	p1@YKT6	-0.729827	6.84647	0.000612659
	p@chr2:28524175..28524215,+	3.27626	0.474308	0.00061767
	p1@RGN	2.24007	0.136413	0.00061991
	p18@SH3D19	3.48054	0.208823	0.000621734
	p1@NTN1	3.24836	0.823488	0.000627243
	p17@PDE4D	2.88826	0.978913	0.000627718
	p@chr17:38613229..38613250,+	2.34217	1.70615	0.000629156
	p2@PARD3B	1.78429	1.73656	0.000633584
	p1@ENST00000559590	3.71237	-0.177477	0.000634329
	p@chr17:38613379..38613443,+	2.10552	2.42104	0.000634732
	p1@ANKRD28	1.65045	5.19419	0.000645199
	p@chr4:77984494..77984498,-	1.93521	0.741405	0.000645199
	p1@MSX1	2.71225	5.38976	0.000645199
	p3@FAIM3	3.20475	0.956445	0.000645199
	p1@ACBD4	1.20546	2.53785	0.000645683
	p@chr11:68100306..68100311,-	4.17066	-0.335676	0.000645683
	p7@NAALADL2	1.78827	1.23878	0.0006528
	p3@AKR1C3	3.52054	0.177682	0.000653646
	p4@HOXB2	-7.02454	2.20509	0.000655879
	p1@ARRDC2	2.6606	1.36693	0.000655879
	p2@TSC22D1	1.88306	4.13955	0.000659698
	p2@LYSMD2	1.67596	0.921614	0.000667044
	p4@TRAF3IP2	2.21395	1.6549	0.000667044
	p4@ZBTB38	2.58808	2.98719	0.000667044
	p58@COL1A1	2.63683	0.192875	0.000667067
	p1@MX2	3.87352	2.17499	0.000672795
	p@chr16:54964482..54964505,-	1.84473	0.749288	0.00067584
	p12@TBX3	2.75269	0.0189724	0.000680397
	p7@CHN1	2.63527	0.41148	0.000686946
	p1@NUTF2	-0.788231	8.07474	0.00069078
	p@chr18:59685444..59685459,-	2.76666	0.279181	0.00069078
	p4@AL359627	3.06636	0.00133797	0.000692212
	p3@ENO1	-1.65362	6.56305	0.000694281
	p2@CCND2	-3.19174	3.36788	0.000697939
	p@chr7:44146429..44146452,+	2.33939	0.388829	0.000703301
	p1@GALNT5	2.40086	4.00022	0.000708818
	p3@NUMA1	1.51587	3.74273	0.000709736
	p3@SNCAIP	3.03348	-0.167723	0.000711194
	p2@KRTAP1-5	3.79405	0.504315	0.000711514
	p1@CAPS2	1.81247	1.07525	0.000713706
	p@chr11:19441234..19441247,+	2.32607	0.151356	0.000713706
	p1@RASD1	2.61232	3.58639	0.000713706
	p13@JAM2	3.34383	-0.39658	0.000713706
	p37@GREM1	3.5059	0.104757	0.000713706
	p@chr1:27992853..27992930,-	4.23164	1.70696	0.000718972
	p1@PFKFB3	1.833	3.98308	0.000725553
	p3@MFSD6	2.46122	-0.126533	0.000725553
	p3@LAMA3	2.567	0.616283	0.000725553
	p@chr11:27719770..27719774,-	2.39417	0.683974	0.000726073
	p2@HR	2.62136	1.96126	0.000726185
	p@chr14:94693602..94693615,+	3.19757	0.226733	0.000749823
	p@chr10:15760828..15760842,-	3.96666	0.0536364	0.000750817
	p2@SNCAIP	3.27675	0.715362	0.00075215
	p1@B3GALT4	1.99068	1.27888	0.000754779
	p5@TXLNG2P	3.30484	-0.283163	0.000760232
	p@chr2:71204075..71204079,-	3.66399	-0.271307	0.000760232
	p1@TOB1	1.54589	5.47043	0.000762633
	p1@MALL	-6.84967	5.99608	0.000764953
	p@chr3:107798411..107798415,-	2.25412	0.15866	0.000764953
	p1@FAM20C	1.59028	6.50659	0.000766817
	p1@RGL3	3.24201	0.436487	0.000766817
	p1@ZMAT3	1.19224	4.77787	0.000768607
	p2@CAB39L	3.45324	-0.184402	0.000768607
	p1@TNRC6B	1.568	1.33285	0.000771924
	p@chr6:136227973..136227979,+	2.32933	0.491069	0.000780155
	p@chr22:45931093..45931118,+	2.35454	0.861145	0.000780155
	p2@CRIP1	2.80118	0.197964	0.000780155
	p13@C17orf67	3.85221	-0.383677	0.000780155
	p1@LRRC15	3.73556	4.06747	0.000794209
	p1@YAP1	0.990678	5.52074	0.000806855
	p1@TTC39B	1.39283	3.73519	0.000806855
	p1@uc010fsr.1	2.28208	0.320121	0.000806855
	p26@SH3KBP1	2.88432	0.468493	0.000806855
	p2@EPGN	3.10883	0.67236	0.000806855
	p2@DHX58	4.20676	-0.160627	0.000806855
	p1@RORA	2.09277	2.17305	0.000830703
	p@chr16:70712229..70712245,-	2.35183	0.0723568	0.00083074
	p3@S81242	3.07608	-0.206817	0.000836991
	p5@AK5	2.55085	2.28777	0.000840924
	p2@HAND2	-8.07812	3.32409	0.000847664
	p@chr6:75827153..75827189,-	3.04775	0.28264	0.000848115
	p19@LPAR1	1.76254	0.493664	0.000851074
	p5@SOCS2	1.98251	1.18993	0.000851074
	p3@SFMBT1	2.40133	0.0953435	0.000851074
	p9@SVEP1	2.43963	0.653115	0.000851074
	p11@NTM	2.10058	0.809239	0.000854946
	p3@ANGPT1	3.53452	2.45406	0.00085622
	p6@SERPINE1	-5.12789	2.93362	0.000866666
	p4@GALNT3	3.32488	-0.194944	0.000868077
	p44@WNT5A	4.08114	-0.124024	0.000869222
	p4@PTHLH	4.59031	0.136725	0.000874574
	p3@SHROOM2	3.33901	1.71091	0.000881874
	p@chr2:227662065..227662075,-	2.27066	0.493478	0.00088547
	p2@HEXB	1.30077	5.18775	0.000890177
	p1@TARSL2	1.4233	4.04967	0.000890177
	p3@PVRL3	1.72463	1.4543	0.000890177
	p1@COL8A1	2.20713	7.96054	0.000891412
	p1@PURA	1.34138	3.31399	0.000893459
	p@chr7:48672353..48672374,+	2.73985	0.743843	0.000893459
	p3@SERPINE1	-3.16618	3.12725	0.000909519
	p4@GALNT14	2.36514	0.159549	0.000912395
	p2@MX1	4.19274	1.19305	0.00091623
	p1@FAM46A	1.97991	4.7684	0.000933366
	p@chr10:44873395..44873433,-	3.85265	3.06969	0.000938557
	p3@SPATS2L	1.24331	2.30997	0.000940122
	p1@ENST00000431462	3.24474	-0.0174804	0.000948375
	p1@LOC149837	1.41766	1.85761	0.000949776
	p2@GALNT14	2.65811	1.9483	0.000950117
	p8@RUNX3	3.20337	-0.256026	0.000953673
	p7@RUNX3	3.58687	-0.182558	0.000965262
	p2@ENST00000492060	3.4203	0.879975	0.000966014
	p2@EDNRB	2.9455	0.822883	0.000966195
	p@chr1:240726634..240726648,-	3.12134	-0.156454	0.000967157
	p6@SOCS2	2.56344	1.56763	0.000974957
	p3@COL12A1	2.15961	3.18965	0.00097573
	p3@RUNX3	2.72093	0.268013	0.000977161
	p@chr11:46405082..46405106,+	3.0353	0.765821	0.000985545
	p1@TMEM155	2.94809	0.598343	0.000986286
	p@chr9:98748797..98748801,+	2.49582	-0.198069	0.000990591
	p@chr14:95948093..95948115,-	3.65114	-0.275658	0.000990773
	p@chr11:2696059..2696063,-	2.2837	0.64115	0.000992879
	p4@FIGF	3.72903	0.122688	0.000992879
	p6@KIAA0930	2.54936	0.00764583	0.000993696
	p5@LINC00340	3.08377	-0.278912	0.000993696
	p@chr15:39889064..39889095,+	3.1234	2.48613	0.000993696
	p3@IFRD1	2.04413	0.165402	0.00100076
	p1@KRTAP1-5	3.41256	5.47371	0.0010102
	p3@PPAP2B	3.10481	5.36418	0.00101455
	p@chr6:39812560..39812591,+	3.24133	-0.362338	0.00101882
	p@chr6:45399439..45399491,+	3.65269	-0.375391	0.00101882
	p3@GAS6	1.74621	1.37183	0.00102811
	p7@ANGPT1	2.30681	0.865594	0.00102811
	p@chr15:39878388..39878413,+	2.53661	0.0037565	0.00102811
	p@chr10:24762268..24762287,+	3.20173	-0.319963	0.00103074
	p2@SCML1	1.52993	2.94793	0.0010325
	p@chr7:133343781..133343786,+	3.18279	-0.375905	0.00103863
	p11@uc004cow.1	4.05069	-0.356295	0.00103863
	p1@BC038763	1.85426	1.41725	0.00104316
	p2@ACAN	4.22032	3.28119	0.0010447
	p1@TRIO	0.906062	4.62611	0.00104617
	p@chr21:16347944..16347948,-	3.54672	-0.424103	0.00104643
	p1@BAG2	1.23242	5.47986	0.00104816
	p@chrX:24151643..24151670,+	3.94224	-0.0752684	0.0010492
	p@chr22:46478701..46478705,+	1.79971	1.69262	0.00105447
	p1@TNFRSF19	2.31247	4.44323	0.00105447
	p2@ECM1	1.63642	4.454	0.00106142
	p1@ZDHHC14	1.72181	1.61611	0.00106142
	p6@GALNT3	3.106	-0.25444	0.00106142
	p1@HIC1	-2.44752	4.85217	0.00107572
	p3@HERC6	5.07469	0.395764	0.00109961
	p2@ETV7	3.58392	0.396649	0.00111387
	p2@LRP1	2.28527	6.1017	0.0011166
	p6@MIR100HG	1.98252	0.600529	0.00111994
	p2@LAMP5	4.62917	-0.251588	0.0011305
	p1@PODXL	-6.22061	4.94371	0.00113122
	p5@STC1	2.28337	0.808894	0.00113248
	p2@IRF7	2.5514	1.10629	0.00114253
	p2@KCNS3	2.32705	0.0397418	0.00114341
	p1@BVES	1.34589	3.15443	0.00114705
	p@chr7:100205345..100205374,+	2.72788	0.930418	0.00115562
	p1@PDE4DIP	2.05264	4.70891	0.00116915
	p1@STAT1	1.69475	6.76614	0.00117033
	p2@SIX2	2.91458	1.82903	0.00117033
	p14@TM4SF1	-2.78305	3.00417	0.00117092
	p8@KIAA1217	2.75384	1.93332	0.00117092
	p@chr17:38613290..38613313,+	2.06032	1.28718	0.00119
	p1@NBPF1	1.04277	4.19783	0.00119169
	p1@RNF114	0.775096	6.62366	0.00120828
	p@chr7:65711193..65711200,+	3.03847	-0.300087	0.00121486
	p1@RAC2	-2.74875	7.15399	0.00121837
	p@chr20:55206448..55206469,+	2.92806	-0.274343	0.00121919
	p@chr20:9077899..9077903,+	2.90146	0.513731	0.00122286
	p3@LYRM5	1.08377	2.64928	0.00122371
	p2@XPOT	1.15973	4.43513	0.00122529
	p@chr6:159653172..159653211,+	3.73219	-0.293515	0.00122529
	p1@STOM	1.48348	6.85423	0.0012295
	p@chrX:45624905..45624925,-	2.60302	-0.0583059	0.0012295
	p1@CRYZ	1.71908	4.94259	0.00123416
	p6@PPAP2B	2.16798	1.22044	0.00123416
	p@chr3:71054462..71054466,-	1.92719	0.54987	0.00124212
	p1@ENST00000439192,p1@ENST00000453103	2.41132	0.778918	0.0012561
	p3@PTHLH	3.36032	2.15795	0.00126587
	p@chr13:114068060..114068076,-	3.97929	-0.282605	0.0012746
	p@chr10:24836007..24836011,+	2.47844	1.37126	0.0012798
	p4@SPATA13	1.9795	2.37751	0.00128141
	p5@LEPR	3.14483	0.461517	0.00128606
	p1@NAV1	-7.14138	3.69663	0.00129207
	p1@PTGFR	2.81609	5.13106	0.00129207
	p2@TCEA3	1.85245	0.860647	0.00129269
	p2@RPL9	-1.88287	2.7608	0.00129896
	p@chr5:178957694..178957735,-	2.82999	0.0718575	0.00130595
	p1@GTF2IP1	4.21076	0.891508	0.00130595
	p5@SNTB1	2.14753	0.666565	0.0013087
	p2@PCDHGC3	1.84882	2.62034	0.00132169
	p1@UBR5	1.19666	5.03747	0.00132227
	p9@PDGFRA	2.14514	0.946531	0.00132974
	p8@GAA	3.03589	-0.0180885	0.00133015
	p1@SIX1	2.48274	6.16777	0.00133121
	p11@MAB21L2	3.73143	-0.317989	0.00133121
	p1@ENST00000432382,p1@uc003laj.1	2.98308	-0.38175	0.00133834
	p@chr15:39888716..39888727,+	2.99141	1.01301	0.00133837
	p@chr2:197014899..197014905,-	2.65397	0.059008	0.00134078
	p1@C11orf9	-4.90377	3.30961	0.00134702
	p@chr9:113013863..113013867,-	1.8323	0.930819	0.00134702
	p5@GULP1	1.87786	0.718459	0.00134702
	p2@KIAA0930	2.12066	3.05545	0.00134702
	p@chr6:75912479..75912515,+	2.4035	-0.00768929	0.00134702
	p7@FBLN1	2.50329	0.8226	0.00134702
	p2@TNFRSF11B	3.67888	2.52949	0.00134702
	p@chr6:45352470..45352474,+	3.32541	-0.402485	0.00134923
	p2@RAC2	-3.86735	4.14356	0.0013495
	p4@TNFRSF19	2.94465	0.935895	0.0013495
	p2@RPS10	-1.76952	4.49647	0.00135044
	p@chr12:57521731..57521742,+	2.7496	0.134147	0.00135167
	p1@GMNC	3.30762	-0.311118	0.00135707
	p9@DST	1.59642	1.89609	0.00137212
	p19@PCOLCE	2.38405	1.59946	0.00138882
	p@chr1:112532710..112532753,-	4.12068	1.21116	0.00138958
	p3@CNKSR3	1.79557	1.12898	0.0013991
	p3@DST	1.57128	4.43036	0.00140269
	p2@uc002sag.2	3.27997	-0.360591	0.00140269
	p@chrX:3248805..3248816,-	3.3351	-0.202468	0.00140269
	p1@LHX6	4.03115	-0.242062	0.00141688
	p8@FAM107A	3.25266	-0.409034	0.00142645
	p@chr6:148308313..148308316,+	3.79777	-0.40459	0.00142658
	p@chr3:196625671..196625730,+	3.96414	-0.303861	0.00143389
	p12@SERPINE1	-2.96776	1.87454	0.00145852
	p1@HLA-A	1.82676	8.12999	0.00146989
	p1@C10orf107	2.11311	1.00417	0.00147162
	p2@CBX7	2.21256	0.838182	0.00147272
	p4@UBXN2A	1.78163	0.356047	0.00147611
	p3@ERBB2IP	1.49669	1.72915	0.00148493
	p3@ALDH3A2	2.25587	0.0899167	0.00148925
	p@chr2:36606906..36606910,+	2.57602	0.0356043	0.00148984
	p1@CPXM2	2.87272	4.28331	0.0014903
	p@chr6:75866149..75866182,+	2.1651	0.204455	0.00149515
	p3@PRRX2	2.13584	0.296246	0.0014953
	p2@DCN	2.54876	7.75335	0.0014953
	p17@KIAA1217	2.75448	0.797798	0.00149869
	p@chr21:47405885..47405896,+	3.9344	0.0704663	0.00150821
	p52@SATB2	2.93663	-0.285498	0.00152013
	p1@TRPA1	3.83038	4.91421	0.00152159
	p1@ADCY9	1.65425	2.70405	0.00152889
	p1@NHS	1.88733	1.23946	0.00153696
	p4@JAZF1	2.30343	0.051751	0.00153696
	p1@AJ227905	2.92471	1.55794	0.00155555
	p2@PTEN	1.76426	4.15011	0.00156253
	p@chr7:94029524..94029584,+	2.44184	3.57182	0.00157856
	p1@HAND2	-8.8454	4.22728	0.00158034
	p2@ALDH3B1	2.06027	2.58237	0.00158034
	p@chr7:42377902..42377913,-	3.11079	-0.215895	0.00159657
	p@chr2:151335090..151335095,-	2.49721	0.530519	0.001598
	p@chr2:187056204..187056209,-	2.80312	-0.246729	0.001598
	p@chr6:114181882..114181904,+	2.03422	1.71617	0.0016189
	p3@KCNK2	3.18079	1.54512	0.00162731
	p@chr8:121792321..121792325,-	2.82324	0.179203	0.00163048
	p1@VPS13A	1.20697	4.30172	0.00163179
	p1@C9orf41	1.29602	4.02453	0.00163243
	p2@PARP14	1.93572	1.51889	0.00163637
	p@chr9:111207051..111207062,-	3.1411	-0.347189	0.00163637
	p1@SNTB1	1.89988	3.08297	0.00165229
	p2@MEIS3P1	1.80419	1.45368	0.00166034
	p8@COL12A1	2.88568	0.062937	0.00166117
	p@chr17:80280861..80280876,-	3.16321	-0.328617	0.00166184
	p4@CCDC80	-3.62844	3.56262	0.00166666
	p4@STON1	3.03928	-0.000137288	0.00167729
	p@chr16:70710827..70710865,-	2.60245	0.706317	0.00169386
	p1@STARD13	1.1147	4.7418	0.00169421
	p5@CHN1	2.31035	0.611026	0.00169421
	p1@PRRX2	2.47668	4.82495	0.00169613
	p12@LEPR	3.38274	-0.213327	0.00169613
	p@chr6:75827226..75827242,-	2.83229	0.205399	0.00169884
	p1@HOXB4	-6.14725	1.48833	0.00171534
	p@chr17:75319670..75319674,-	2.98068	-0.433312	0.00171534
	p9@SIPA1L1	3.00079	0.260662	0.00171534
	p4@TCF12	2.15597	2.26148	0.00172379
	p3@SLC25A12	1.42503	1.09768	0.00172862
	p1@EGFR	1.10808	5.40008	0.00172888
	p11@TNFRSF19	2.97892	-0.259963	0.00173102
	p1@EML1	1.4401	3.3018	0.00173336
	p1@ENST00000502083,p1@uc003xcr.2	2.14803	0.386643	0.0017347
	p@chr2:7036674..7036684,+	3.77591	-0.399725	0.0017347
	p4@GAS1	2.31627	0.958312	0.00174143
	p3@DCN	2.20029	6.86751	0.00174458
	p1@PCSK6	-5.53241	1.71176	0.00174794
	p16@HDAC9	3.24304	-0.298292	0.00174794
	p10@TNFRSF11B	3.7115	1.35681	0.00174794
	p@chr9:140117837..140117874,-	1.45006	1.27298	0.00174829
	p@chr2:92269597..92269622,+	3.91939	-0.377279	0.00175093
	p@chr4:108222229..108222236,+	3.91939	-0.377279	0.00175093
	p1@LIPC	1.98269	0.183028	0.00175497
	p@chr11:109959015..109959065,+	2.77916	-0.165128	0.00175497
	p@chr7:100777029..100777041,+	-3.69717	2.01828	0.00175977
	p2@NR4A1	3.67537	-0.0326882	0.00176066
	p14@LPP	2.6377	-0.179181	0.00176442
	p@chr2:28628940..28628943,+	2.57999	-0.0971794	0.00177918
	p1@KLHDC3	-0.845776	6.2369	0.00178654
	p1@PSMD3	-0.810048	7.21983	0.00178672
	p7@EYA1	2.95638	-0.0715373	0.00178753
	p3@FIS1	-1.2775	3.00263	0.00180533
	p1@ZNF396	1.85556	0.864597	0.00180533
	p2@OAS1	4.59612	0.638972	0.00180533
	p2@DNTTIP1	-2.32473	2.47344	0.00180968
	p@chr5:140705778..140705844,+	1.82467	0.541347	0.00180979
	p@chr12:53625655..53625693,-	2.31851	0.0644115	0.00180979
	p1@KCND3	3.86086	0.217148	0.00180979
	p@chr5:127874747..127874773,-	2.57085	0.418541	0.00181344
	p@chr13:21597782..21597786,-	2.34735	0.0897811	0.00181911
	p@chrX:73499083..73499087,-	2.39548	-0.0323028	0.00181911
	p2@WFDC1	2.92874	1.10832	0.00182378
	p1@DIO3OS,p1@MIR1247	3.55096	0.988922	0.00183315
	p1@TTC39C	1.37831	4.22335	0.00183941
	p2@BDNF	1.86636	1.97539	0.00183941
	p4@XPOT	1.37751	3.62761	0.00184448
	p@chr7:100781348..100781402,+	-3.87368	2.1654	0.00184463
	p@chr1:64390626..64390631,+	3.2549	-0.169086	0.00185283
	p1@uc001nxj.1	1.33155	1.38861	0.00185344
	p9@COL6A2	1.73148	2.80544	0.00186658
	p1@TMEM140	2.59049	2.2322	0.0018769
	p2@MGAT5	1.97061	2.88104	0.00188367
	p3@KCNMA1	1.74163	3.15901	0.0018841
	p@chr17:68175238..68175243,+	3.08003	1.58773	0.0018841
	p5@SYNPO2	3.18279	1.6056	0.00188569
	p@chr6:75848596..75848625,-	2.92199	0.0444717	0.00189521
	p@chr2:151326054..151326068,-	2.56066	0.331107	0.00190834
	p6@CXCL16	3.80356	0.0882167	0.00190842
	p4@ZDHHC14	2.60272	-0.238802	0.00191473
	p@chr1:16536724..16536739,-	3.15506	-0.410193	0.00191939
	p3@CTSC	-1.77562	4.48103	0.00195439
	p4@MGAT5	1.21918	1.44335	0.00195439
	p@chr6:75899015..75899053,-	2.56719	0.576119	0.00196185
	p1@MDGA1	3.02738	0.68841	0.00197992
	p1@DUSP4	2.54858	3.33271	0.00198934
	p@chr6:75875426..75875445,-	2.78517	1.11589	0.00198934
	p1@AKNA	1.40246	1.75965	0.0019909
	p2@C16orf45	1.7056	3.64078	0.00199212
	p1@GBP1	2.36215	2.38185	0.00199212
	p@chr12:78464197..78464201,+	2.55283	-0.150776	0.00200397
	p7@NIPAL2	2.54631	0.170272	0.00201337
	p@chr16:70708234..70708264,-	2.11042	0.144742	0.0020182
	p6@PRRX1	2.17476	3.29898	0.00203091
	p1@C16orf74	-2.11986	3.54605	0.00203407
	p3@PRKAR2B	2.35476	-0.0380626	0.00203407
	p6@GAS1	2.84076	0.239165	0.00203692
	p@chr9:35341835..35341848,+	2.69151	0.266061	0.00203832
	p@chr15:39888595..39888609,+	3.00865	0.882149	0.00204929
	p@chr6:155428114..155428135,+	3.68392	0.42875	0.00204929
	p2@TFAP2C	2.81309	1.65074	0.00206456
	p@chr12:115777087..115777091,+	3.42062	0.134536	0.00206456
	p2@PTHLH	4.0702	1.43104	0.00206456
	p1@ITSN2	1.25392	3.97568	0.00206881
	p7@STAT6	2.59575	0.241654	0.00206881
	p7@COL12A1	2.77939	0.212958	0.00206881
	p@chr18:65164391..65164405,-	2.42129	0.187871	0.00207772
	p1@IGFBP4	1.94155	10.8213	0.00209448
	p1@NAALADL2	1.24154	2.83012	0.00211202
	p15@NR4A3	2.74901	0.0749868	0.00212913
	p@chr8:57353666..57353675,-	3.78857	-0.382265	0.00212938
	p1@AVPI1	2.05238	4.22932	0.00214922
	p@chr22:41735015..41735048,+	2.37796	0.470991	0.00216367
	p@chr1:180199013..180199018,-	3.30684	-0.405325	0.00216367
	p@chr18:43307294..43307345,+	4.6853	0.666613	0.00216367
	p@chr22:38882199..38882212,-	1.66029	0.419659	0.00216925
	p8@PCOLCE	2.14522	2.41003	0.00216925
	p2@DLL1	2.2396	0.0192787	0.00216925
	p@chr16:33963132..33963156,+	2.31964	2.6895	0.00216925
	p8@SLC39A6	2.73978	-0.217354	0.00216925
	p1@WDR78	1.11092	2.16481	0.00218266
	p@chr20:940152..940156,-	3.44608	-0.291273	0.0021893
	p3@NF1	1.03122	2.54311	0.00219825
	p3@FTX	1.56286	1.88456	0.00220191
	p@chr10:75255356..75255425,-	1.14732	2.0239	0.00221756
	p4@PDGFRA	1.86838	3.0204	0.00222867
	p2@TRIM16L	4.26892	-0.208944	0.00223351
	p@chr10:44873435..44873450,-	3.17311	0.717629	0.00225614
	p1@DBN1	-1.01444	7.78875	0.00226553
	p@chr10:49532563..49532566,+	2.55013	0.00665194	0.00226676
	p9@CD109	2.24685	0.180523	0.00226841
	p@chr16:89389493..89389505,+	3.05747	-0.310987	0.00226841
	p@chr4:73435069..73435082,-	2.61958	1.26982	0.00226917
	p@chr6:75822973..75822991,-	3.23506	-0.131817	0.00226917
	p@chr8:57354463..57354473,+	4.07811	-0.0970855	0.00226919
	p@chr20:13200871..13200876,+	3.12072	1.76895	0.00227241
	p1@ENST00000492374	2.48391	0.396662	0.00227774
	p4@RPL35	-2.13602	5.02425	0.00227966
	p@chr15:39874610..39874615,+	2.51221	0.370416	0.00227966
	p1@CCM2	-0.79117	4.84136	0.00228179
	p@chr10:6245656..6245721,+	3.18292	-0.263557	0.00228179
	p1@ZSWIM6	1.08051	4.16556	0.00228469
	p26@WNT5A	3.10275	-0.282918	0.00229059
	p@chr2:175664889..175664967,-	2.82878	-0.157068	0.00229654
	p3@TNFRSF14	3.02096	-0.241185	0.00229851
	p2@GRAMD1B	3.38885	-0.257977	0.00230016
	p1@SLC16A4	1.99482	4.40965	0.00230093
	p@chr20:34320199..34320203,-	2.16309	-0.0195389	0.0023017
	p@chr7:89663865..89663871,+	4.30743	-0.199752	0.00230174
	p1@MID1	1.54474	3.06129	0.00230957
	p1@PEAK1	1.18901	5.23422	0.00232715
	p1@CDKL5	1.35925	2.18658	0.00233224
	p7@NR4A1	3.66219	-0.127129	0.00234138
	p@chr8:119905454..119905469,-	4.3597	-0.0214923	0.00234138
	p4@ADAMTS12	-2.18118	2.21614	0.00234641
	p1@DPY19L2P2	1.6938	0.497276	0.00236018
	p4@ARHGEF12	1.40689	2.26068	0.00237345
	p2@KCNMA1	1.77814	3.53563	0.00237522
	p3@WFDC1	2.89775	0.648187	0.00239023
	p1@CST1	2.86426	-0.347714	0.00239738
	p@chr16:14396152..14396168,+	2.01527	0.27045	0.00239835
	p1@WNK4	-3.54162	3.60752	0.00241221
	p8@CYGB	3.08054	0.276369	0.0024161
	p7@RUFY3	2.23305	-0.0144403	0.00241765
	p10@SATB2	2.40666	0.0120188	0.00241765
	p9@FBLN1	2.42103	0.38065	0.00241765
	p5@SVEP1	2.53663	0.826942	0.00241765
	p3@SYNPO2	3.57868	1.34092	0.00241765
	p@chr14:69256927..69256957,-	1.51713	1.84024	0.00242289
	p2@ANGPT1	2.62624	2.3599	0.00243294
	p1@C3orf18	1.36373	2.72248	0.00243454
	p1@uc003qlb.2,p1@uc003qlc.2,p1@uc010khs.1	1.42432	2.0101	0.00243454
	p2@LYN	1.80006	1.19497	0.00243454
	p@chr16:55539681..55539692,+	2.91487	-0.0149693	0.00244207
	p@chr5:115270490..115270517,-	3.49047	-0.375001	0.00244207
	p1@LIMA1	1.51356	7.36963	0.00244678
	p1@GATA6	-6.18498	4.6027	0.00245743
	p@chr4:95422247..95422250,+	2.22412	-0.102022	0.00248113
	p1@NDST3	2.72733	-0.225307	0.00248293
	p6@GRAMD3	1.83811	0.492982	0.00248752
	p1@IRX6	3.38129	-0.439119	0.0024883
	p@chr7:100780941..100780975,+	-4.6925	1.17793	0.0024982
	p11@C17orf67	3.77219	-0.379198	0.0025009
	p@chr17:6843719..6843729,-	2.95747	0.0750373	0.0025204
	p77@IGFBP5	3.49539	-0.281007	0.00252844
	p@chr13:114554812..114554842,-	2.1992	1.08646	0.00253167
	p2@SECTM1	2.24617	3.28048	0.00254209
	p@chr16:70708059..70708095,-	2.09643	0.3613	0.00254964
	p@chr2:227664039..227664065,+	2.55511	0.12908	0.00254964
	p@chr18:22642711..22642717,-	2.19015	0.172707	0.0025607
	p@chr12:31004696..31004701,+	3.61181	-0.398793	0.00256102
	p6@DLX1	3.63762	-0.270545	0.00256102
	p@chr7:94038672..94038682,+	2.72618	0.991201	0.00256375
	p2@RSAD2	3.24208	0.0288971	0.00256375
	p@chr12:113405759..113405764,+	2.74647	-0.27443	0.00257452
	p@chr3:15837451..15837486,-	2.40361	0.853934	0.00257582
	p@chr1:226033050..226033079,+	2.29732	0.0170405	0.00257732
	p@chr5:15902227..15902252,-	3.66522	-0.357457	0.00258364
	p6@CNST	1.39595	0.919698	0.00258781
	p1@uc001flf.2	1.93553	1.37914	0.00259471
	p2@ENST00000533109	1.95961	4.66676	0.00259471
	p@chr7:92452754..92452758,-	2.33864	-7.17402e-05	0.00259471
	p4@MAB21L2	3.53473	0.306699	0.00260011
	p2@EYA2	3.32031	2.14961	0.00261999
	p10@PRRX1	1.9601	2.81454	0.00262249
	p2@GREM1	3.14365	3.81154	0.00263046
	p12@MX1	3.83516	-0.347888	0.00263046
	p3@EML1	2.50275	1.26193	0.00264495
	p@chr4:151505217..151505229,+	3.57466	-0.308119	0.00264878
	p@chr10:24762784..24762801,+	2.77019	-0.298371	0.0026531
	p2@AMOT	1.79662	2.37392	0.00265699
	p@chr3:62267225..62267229,+	2.50708	0.299021	0.00265699
	p1@ZSWIM5	2.6806	0.363376	0.00267099
	p1@IPO4	-1.02933	6.18866	0.00267659
	p3@SOCS1	2.85904	-0.108833	0.00267659
	p1@ENST00000472943,p1@uc003fax.1	1.52151	1.29885	0.00268542
	p3@CNRIP1	1.0616	3.05037	0.00268637
	p5@HOXB2	-4.68629	1.09569	0.00269129
	p@chr2:10539256..10539280,+	3.0578	-0.387333	0.00269129
	p4@RAB11FIP2	1.42259	1.04833	0.00270765
	p1@PRSS12	2.12951	4.56358	0.00271724
	p2@PODXL	-4.97701	2.38291	0.00272468
	p1@SERPINI1	2.04379	1.18161	0.00272913
	p@chr15:39888702..39888705,+	2.42252	0.242791	0.00274263
	p@chr14:69255055..69255090,-	2.43245	-0.0790366	0.00274263
	p@chr6:75855104..75855124,-	2.75277	0.160888	0.00274975
	p1@RAB30	1.54248	4.15144	0.00276256
	p@chr2:151326151..151326158,-	2.21505	3.1809	0.00276256
	p5@TNFRSF19	2.77831	0.880688	0.00276256
	p@chr17:66703304..66703336,-	2.98895	0.295894	0.00276256
	p1@ENST00000482677	1.32942	1.61926	0.00276838
	p1@PTEN	1.14852	7.21242	0.00278753
	p3@JUN	-1.70467	2.63652	0.00279245
	p10@ANGPT1	2.74174	-0.0332379	0.00279245
	p@chr8:144102977..144103035,+	1.92627	1.98347	0.0027927
	p2@AB075498	1.92991	0.21415	0.0027927
	p3@ACAN	3.85126	1.80215	0.0027927
	p15@TBX3	2.85306	0.0796748	0.00280722
	p1@TTLL3	1.44528	2.34092	0.00281322
	p2@NUTF2	-0.892875	4.05134	0.00281411
	p1@SPATS2L	1.07248	6.52918	0.00283153
	p1@SSFA2	1.35331	5.15583	0.00283542
	p17@PRRX1	1.95975	1.56238	0.00283542
	p1@ENST00000503568	2.11	0.754358	0.00283542
	p12@IGF2	2.89256	3.74236	0.00283542
	p1@VIT	3.22314	1.59489	0.00283542
	p13@LEPR	3.40825	-0.163832	0.00283542
	p@chr9:31848654..31848709,+	3.51354	-0.0580073	0.00283542
	p1@EYA2	3.52635	2.7479	0.00283542
	p5@MXRA5	3.57675	-0.159891	0.00283542
	p1@LIPG	-8.20517	5.35957	0.00285575
	p5@TMEM65	1.84716	1.94596	0.00285833
	p@chr12:57633161..57633202,+	2.00619	1.73521	0.00286085
	p1@ENST00000415330,p1@uc001aqd.2	1.62085	2.85736	0.0028619
	p93@XIST	3.57268	-0.325244	0.0028619
	p@chr8:131370806..131370877,-	1.16698	4.89379	0.00287904
	p@chr11:46404174..46404197,+	2.40301	1.30193	0.00287904
	p1@DMPK	1.91459	2.82854	0.00290626
	p7@ZFAND3	2.29092	0.462991	0.00290626
	p1@MAFA	3.46326	-0.411605	0.00290626
	p2@APOL6	1.76006	2.96684	0.00293242
	p2@TBX3	2.80013	3.13173	0.00293639
	p@chr1:114524220..114524275,+	2.71758	1.13099	0.00295347
	p15@EFEMP2	3.17102	0.381342	0.0029794
	p@chr3:45960558..45960563,-	1.63942	0.811846	0.00300004
	p18@GAPDH	4.1886	-0.227544	0.00302445
	p4@SMPDL3A	2.17877	0.108877	0.0030435
	p4@MYLK	3.48785	0.63508	0.00304888
	p4@COL1A1	2.30341	6.05936	0.00305141
	p6@FAIM3	2.68564	-0.00972483	0.00306492
	p@chr6:111803805..111803829,-	2.48431	-0.0106228	0.00307505
	p1@ARHGDIB	-5.26236	5.86881	0.00313383
	p@chr12:110725929..110725933,+	1.87035	0.236641	0.00313665
	p@chr15:39889224..39889239,+	2.91972	1.26153	0.00316128
	p@chr2:40623883..40623889,-	2.90366	0.00135501	0.00317051
	p2@MOXD1	2.00602	2.25319	0.00317873
	p1@BC009328	2.02673	2.70469	0.00319356
	p3@C14orf64	2.51702	-0.106052	0.00320308
	p1@AB075498	1.61769	0.73894	0.00320498
	p@chr6:170362324..170362374,+	3.31445	-0.379184	0.00320498
	p5@PPP2R5A	2.41035	0.157637	0.00320623
	p1@PARD3B	1.76908	1.66656	0.00321448
	p2@SIX1	2.09511	2.273	0.00322248
	p2@PDE4B	2.86395	0.855039	0.00322543
	p1@DEPDC7	1.49182	3.05053	0.00323768
	p@chr22:38885839..38885876,-	1.6902	0.636263	0.00324067
	p@chr10:44873498..44873507,-	3.86976	-0.102248	0.00324067
	p2@JAM2	2.65289	1.36209	0.00324168
	p4@SNCAIP	4.40195	-0.0115626	0.00324168
	p1@C9orf21	1.04575	5.25038	0.0032455
	p2@AEBP1	1.61811	3.48334	0.00324934
	p8@CRIP1	2.88937	-0.346897	0.00325603
	p6@PRKCE	2.74008	-0.0682382	0.0032561
	p@chr5:155802426..155802430,+	2.95004	-0.325639	0.00328794
	p1@SLFN5	1.30354	6.05812	0.00332165
	p@chr8:72260118..72260121,-	2.87024	-0.388365	0.00333453
	p@chr7:130604898..130604901,-	1.9986	0.123587	0.00333524
	p3@PRSS12	2.24222	3.00609	0.00335582
	p@chr7:100781252..100781342,+	-3.47017	3.07887	0.00336113
	p32@PRRX1	1.93767	0.25048	0.00337801
	p6@MDK	2.2808	1.24183	0.00338468
	p@chr3:52402725..52402760,+	2.99489	-0.237192	0.00338468
	p2@BHLHB9	1.47306	1.29184	0.00338533
	p3@CDC14B	1.94015	1.70704	0.00338533
	p@chr2:202898570..202898586,+	2.09042	4.7575	0.00338533
	p21@SH3KBP1	2.55113	0.822107	0.00343798
	p@chrX:66770865..66770869,+	2.64446	0.0195573	0.00343844
	p2@NDST2	1.11077	3.3825	0.00344248
	p@chr13:42040169..42040200,+	2.84575	-0.0314817	0.00346105
	p3@SLC2A10	2.12371	1.11131	0.00347181
	p@chr1:53981485..53981492,-	2.85688	-0.407972	0.00347181
	p6@PTN	2.9407	0.410346	0.00347619
	p30@THBS1	2.74602	0.814525	0.00349147
	p3@EYA2	3.42252	0.735477	0.00349147
	p2@SERPINE1	-2.31189	3.44686	0.00349758
	p@chr16:70701178..70701182,-	2.33309	-0.105518	0.00350804
	p@chr4:119951829..119951846,+	3.03181	-0.281931	0.00350975
	p3@QSOX1	3.02998	0.443472	0.00351121
	p10@FARP1	2.45941	0.575406	0.00352961
	p3@NTN1	3.9973	0.670429	0.00353279
	p@chr1:68257400..68257442,-	1.91279	2.23871	0.00353305
	p2@ATG2B	1.11849	1.59147	0.00353654
	p3@RORA	1.50296	1.08026	0.00353654
	p@chr9:132484514..132484561,+	2.82365	0.202271	0.00354785
	p@chr15:39888784..39888798,+	2.94735	1.46679	0.00355006
	p1@SH3PXD2A	1.15225	5.4516	0.00355555
	p@chr16:55513327..55513374,-	2.64256	1.19065	0.00355555
	p@chr11:46404239..46404276,+	2.76421	0.241251	0.00356993
	p4@EPHX1	2.01681	0.602891	0.00358724
	p2@SRPK2	1.70009	2.60951	0.00359692
	p1@TOX	2.4279	2.26075	0.00363645
	p1@DDX60L	1.4489	3.18995	0.00364421
	p@chr1:115822929..115822945,+	2.37601	0.206735	0.00365897
	p@chr1:207997315..207997340,-	3.317	-0.439101	0.00366585
	p1@PRSS3	-3.55142	3.85007	0.00367109
	p2@BC015134	2.78221	4.7134	0.0036834
	p2@ENST00000429901	1.77406	1.50437	0.00370682
	p@chr2:71647132..71647136,+	2.7187	-0.140763	0.00371987
	p15@IGFBP5	3.31759	-0.0910364	0.00372401
	p@chr2:157912756..157912772,-	3.40012	-0.190458	0.00372587
	p1@TM4SF1	-3.11738	7.93107	0.00374493
	p2@ZDHHC2	0.970913	2.8281	0.00374748
	p@chr3:12704990..12705013,-	1.63945	1.39386	0.0037737
	p2@ZNF521	2.20442	0.546818	0.0037737
	p7@GNLY	4.55577	0.651442	0.00378308
	p9@DLX2	2.96008	-0.405062	0.00378469
	p@chr7:25064975..25065007,+	2.97303	-0.0355626	0.00378469
	p10@DLX1	3.27972	-0.367048	0.00378995
	p@chr2:151352719..151352737,+	2.46051	0.0120963	0.00380271
	p5@PTPRO	2.74365	-0.445	0.00380381
	p7@PVRL3	2.03293	0.248593	0.00380659
	p6@PLXND1	1.77594	1.99738	0.00380771
	p@chr2:206113915..206113931,+	2.61376	-0.203958	0.00380771
	p4@FZD7	2.20847	0.110892	0.00381682
	p4@DCN	2.74082	4.96088	0.00382738
	p6@GRIA3	2.35198	-0.03204	0.00383239
	p14@CU686887	2.76264	-0.173329	0.00384635
	p14@CCBE1	2.23591	0.751822	0.00384939
	p@chr17:8906396..8906411,+	4.12324	-0.0249858	0.00386709
	p@chr17:38599805..38599839,-	2.26114	1.42466	0.00388652
	p1@WSCD1	2.70032	0.383083	0.0039078
	p@chr2:172949348..172949354,-	3.1038	-0.391099	0.00391515
	p5@NR4A3	2.64546	0.532845	0.00392252
	p2@SLC16A4	1.70149	2.6994	0.00393275
	p3@AMOT	2.40059	0.49741	0.00394301
	p1@PLCD4	1.92558	0.937184	0.00395273
	p5@PDK1	1.61792	0.457211	0.00396665
	p@chr12:4410859..4410873,+	-2.87308	1.34258	0.00396783
	p2@BC172854	2.86915	-0.227015	0.00396783
	p3@UTRN	1.64625	2.52218	0.00397911
	p3@ITGA8	3.03795	0.265781	0.0039792
	p1@TNFSF13B	4.4212	0.0586148	0.00398021
	p@chr4:138450850..138450867,-	2.38683	-0.042999	0.00398794
	p1@ENST00000528986	1.81339	2.78916	0.00398953
	p@chr7:130626272..130626369,-	1.83747	0.608398	0.00398953
	p2@SERAC1	3.0589	0.608872	0.00398953
	p@chr13:36046521..36046554,+	2.93838	-0.275579	0.00399981
	p2@TCF12	2.29202	5.44333	0.00406
	p3@TMEM65	1.2467	2.74694	0.00406087
	p1@PCDHGB2	1.99635	1.64888	0.00406418
	p@chr14:101314996..101315014,+	1.9732	0.194945	0.00406893
	p@chr11:95789548..95789552,-	3.03419	-0.314659	0.0040705
	p9@HLA-A	2.80083	-0.4606	0.00407589
	p1@NFAT5	1.09846	4.31257	0.00407926
	p@chr16:70712186..70712228,-	2.12089	0.55293	0.00407926
	p@chr17:9176948..9176990,-	3.18782	-0.283815	0.00408962
	p7@ARHGAP26	2.82044	-0.206727	0.00409193
	p2@FGFR2	2.971	-0.344599	0.00410449
	p@chr6:159644595..159644607,+	3.83508	-0.183655	0.00410728
	p7@GOLIM4	1.93731	0.294269	0.00413134
	p10@WNT5A	2.05739	1.26609	0.0041441
	p6@FMN1	2.14049	0.0393957	0.0041441
	p@chr19:14674382..14674403,+	3.28125	-0.344064	0.00415346
	p3@CLCA2	2.39768	-0.162542	0.00418425
	p12@COL6A2	1.64028	2.48341	0.00420539
	p20@COL1A1	2.51729	4.13543	0.00420539
	p@chr6:75851774..75851789,-	2.65111	0.397557	0.00420539
	p18@EYA1	2.74501	-0.392915	0.00420539
	p12@TBL1XR1	2.05281	0.618408	0.00420888
	p@chr1:110334888..110334899,-	3.16455	-0.104275	0.00421941
	p1@ZNF439	1.5291	2.08446	0.00423829
	p7@IL7R	2.89247	0.244879	0.00424192
	p1@DHX58	1.5345	2.70092	0.00424668
	p1@GFPT2	-1.96686	5.79389	0.00424714
	p5@DKK3	1.52514	2.11421	0.00424714
	p4@SRSF5	1.60567	0.76556	0.00424714
	p1@SPON1	3.26211	4.04523	0.00424714
	p13@AL359627	3.35429	-0.334193	0.00424714
	p@chr2:105439984..105439987,-	3.46218	-0.410475	0.00424714
	p1@STON1	1.49506	4.44262	0.0042546
	p1@TOB2	0.882771	4.01933	0.00425527
	p1@SEMA3B	2.36494	3.25174	0.00425527
	p9@FARP1	2.50551	0.833076	0.00428014
	p6@PPARA	2.88469	-0.271109	0.00429528
	p2@MRO	3.16398	0.167457	0.00429528
	p@chr5:74349606..74349628,-	2.30654	0.717995	0.00430059
	p@chr6:75875403..75875417,-	2.37374	-0.131076	0.00430469
	p@chr15:99397138..99397168,+	2.72489	-0.255789	0.00430647
	p2@KIF16B	1.69607	1.22605	0.00431984
	p1@RANBP9	0.998252	3.85471	0.0043273
	p2@ENST00000419777	3.12392	-0.300781	0.00434775
	p@chr15:99296471..99296475,+	3.2892	-0.343302	0.00434775
	p6@TOB2	2.51642	-0.252667	0.00435227
	p1@CYP4V2	1.2336	2.62776	0.00436827
	p2@PARP9	2.09691	0.387441	0.00436827
	p@chr10:44873914..44873935,-	2.83669	0.252117	0.00438538
	p1@C5orf56	1.96036	2.48319	0.00438678
	p@chr17:38709213..38709216,+	3.12823	-0.0216709	0.00440685
	p2@CA5B	2.34452	2.20203	0.00443087
	p2@MALL	-5.79053	2.95681	0.00444169
	p3@GBP3	3.53742	-0.2407	0.00444747
	p1@STAG3L1	3.43265	-0.430678	0.00445077
	p@chr2:170664269..170664273,+	2.71379	-0.326748	0.00447073
	p19@IGF2	2.88598	2.33457	0.0044807
	p7@ODF3B	3.93848	-0.349816	0.0044807
	p7@SRSF5	2.18712	0.361204	0.00448101
	p@chr14:101316890..101316924,+	2.96569	-0.325729	0.00448101
	p8@GALNT3	3.27142	-0.343188	0.00449228
	p19@IGFBP5	3.16812	0.142547	0.00452829
	p2@MTERFD3	1.38748	1.41643	0.00453354
	p1@PKP2	-6.79598	2.85702	0.00453505
	p2@TEAD1	1.32607	2.59698	0.00453505
	p2@CD72	1.69898	0.621301	0.00453505
	p1@PTPRO	2.76958	-0.314171	0.00453505
	p8@SLC4A4	2.94221	-0.275077	0.00453572
	p@chr5:65221682..65221722,+	1.42264	3.72311	0.00454593
	p2@MAP7	2.92928	-0.381919	0.00454593
	p1@RUFY1	0.857468	4.0687	0.00455802
	p2@SEPT9	-2.99057	4.75134	0.00455959
	p2@ZBTB20	1.75094	1.70615	0.00456831
	p1@TEAD1	0.962541	6.3542	0.00458612
	p2@CMPK2	3.67668	0.148896	0.00460904
	p@chr8:87534804..87534810,+	2.30753	0.096933	0.0046173
	p1@GABRA2	3.54725	1.4837	0.0046173
	p@chr3:49170026..49170120,-	1.5085	1.94479	0.0046235
	p@chr8:59728164..59728227,-	3.04006	0.0275677	0.00463614
	p@chr3:187009646..187009658,+	2.98285	-0.391684	0.00465073
	p@chr2:114471322..114471327,-	1.5659	0.98553	0.00467503
	p@chr1:85667384..85667448,-	1.44503	1.10751	0.00468563
	p1@C1orf87	3.34034	-0.459017	0.00468563
	p@chr3:114187855..114187856,-	2.71298	-0.328643	0.00468756
	p@chr9:96931454..96931458,+	1.3932	0.525042	0.00470351
	p6@KLF12	2.29003	0.0381845	0.00471019
	p@chr15:39889243..39889260,+	2.69128	1.07502	0.00472003
	p1@CYP2U1	1.09343	3.64307	0.00472481
	p2@RPL8	-1.74542	4.35905	0.0047254
	p11@SRSF5	2.4977	-0.120427	0.0047254
	p15@B3GNT5	2.80049	-0.217724	0.004727
	p@chr17:76851785..76851800,-	1.59934	0.960001	0.00475319
	p@chr12:2791955..2791993,+	2.71489	-0.273949	0.00475319
	p2@TIMM50	-1.46316	2.78701	0.00479437
	p7@CSGALNACT1	2.80514	0.40359	0.00480331
	p2@ANKRD28	1.63323	2.96164	0.00480592
	p4@WNT5A	2.26021	3.0272	0.00483773
	p@chr16:12071625..12071637,-	3.20081	-0.409047	0.00484718
	p3@GPR1	1.83494	0.952617	0.00486173
	p11@SERPINE1	-3.23983	1.25355	0.00486832
	p7@NR2F1	1.68688	0.685548	0.00486832
	p1@SLC35B3	0.932924	4.02522	0.00488421
	p1@TYMP	2.25937	4.08374	0.00488614
	p20@SOCS2	3.47881	-0.207665	0.00488961
	p1@SEPT11	1.17285	7.63173	0.00492181
	p@chr2:120989941..120989974,-	3.76582	-0.405214	0.00492422
	p9@DNAJC4	2.22607	-0.228982	0.0049401
	p@chr17:48276607..48276688,-	2.43641	4.97238	0.00494254
	p@chr20:55213326..55213338,+	2.74058	0.0580859	0.0049554
	p1@SLC35D1	1.19712	2.37641	0.00497642
	p2@uc002kzp.2	2.48747	0.0141352	0.00497642
	p1@MAGI2	1.31189	2.47319	0.00498556
	p@chr12:11256776..11256781,-	1.93417	0.291621	0.00498556
	p1@C2orf89	3.01585	1.91682	0.00498556
	p@chr1:244234297..244234299,+	3.9719	-0.265511	0.00499392
	p3@PLEKHA5	1.46032	1.31389	0.00501124
	p3@HLA-B	2.67875	0.825552	0.00503138
	p@chr8:116675940..116675948,-	2.04757	0.390545	0.00504258
	p1@TAB2	1.15802	3.26749	0.00504824
	p1@FAM63B	1.06961	4.32249	0.00504868
	p4@PDE4D	2.29961	1.8199	0.00504868
	p2@ZEB1	2.06237	0.764842	0.00506002
	p@chr15:51697595..51697622,+	2.93049	-0.454464	0.00506597
	p2@TRIM27	-1.14995	2.55485	0.00507958
	p6@SERINC2	3.18201	1.11342	0.00509491
	p@chr5:74348496..74348527,+	2.57376	0.253663	0.00510045
	p4@ENST00000523987,p4@uc003xyw.2	2.72378	-0.385074	0.00510045
	p@chr2:46612043..46612056,+	2.89198	0.144628	0.00510045
	p4@ANGPT1	2.12005	1.9	0.00510125
	p@chr2:215030231..215030232,+	3.0197	-0.264856	0.00511287
	p2@TRIM69	1.97724	1.04486	0.00513061
	p@chr6:18277503..18277537,+	2.97835	-0.303025	0.00514906
	p6@ANKRD29	3.07499	-0.337546	0.00514906
	p4@SMCHD1	1.25332	0.950358	0.00515693
	p@chr17:19288479..19288518,-	2.92685	1.55261	0.00516636
	p@chr1:27994760..27994767,-	4.06022	-0.162265	0.00516636
	p6@ENST00000533341,p6@uc001pyu.2	2.38638	-0.0162672	0.00517228
	p@chr12:130751497..130751499,+	3.42476	-0.421417	0.00517228
	p4@AZI2	1.5611	1.5502	0.00518393
	p1@FAM65C	2.55975	1.94911	0.00518393
	p4@CLDN11	-3.99197	2.04092	0.00518441
	p@chr19:3449059..3449093,+	1.51348	1.14179	0.00520792
	p@chr8:57354045..57354055,-	3.77739	-0.175721	0.00522611
	p@chr9:94586900..94586909,-	3.04505	0.000792112	0.00523059
	p2@RARG	1.65274	2.87616	0.00523431
	p1@WNT11	3.64478	0.49523	0.00523613
	p6@BAG2	2.11581	0.716849	0.00528707
	p2@ARHGDIB	-3.69119	2.50553	0.00528964
	p1@ADAR	1.07391	5.03212	0.00529836
	p4@USP18	2.39506	-0.0273367	0.0052987
	p3@PLXND1	2.59598	3.27518	0.00530122
	p7@GREM1	2.87956	1.7554	0.00530872
	p1@SATB1	1.85299	1.73902	0.00532216
	p@chr11:85195171..85195180,+	2.55558	1.06561	0.00532216
	p1@LOC283143	2.8381	0.37044	0.00533969
	p4@IFITM1	3.07643	3.86103	0.00535293
	p8@TECR	3.15696	-0.293132	0.00535293
	p@chr2:151326734..151326756,-	2.25687	1.37406	0.00536728
	p21@SCARB2	2.53271	0.479091	0.00536728
	p1@PCSK9	-5.3969	4.51459	0.00539056
	p15@ARHGAP24	2.04759	0.154263	0.00539056
	p2@REV3L	1.49929	2.96054	0.00541317
	p@chr10:89636696..89636699,+	1.78831	1.08528	0.00541317
	p4@COL27A1	2.37918	0.150033	0.00541776
	p2@SIPA1L1	1.39983	3.04954	0.00546844
	p@chr7:136912211..136912215,-	2.51674	-0.227129	0.00547776
	p@chr10:15647768..15647794,-	3.6928	-0.305851	0.00553661
	p@chr5:54034050..54034065,-	2.90361	-0.278735	0.00559903
	p1@IRX2	-4.76914	3.29342	0.00560688
	p1@SLC41A1	1.10265	2.2813	0.00562129
	p1@PCSK2	4.56681	0.401168	0.00562265
	p1@GUSBP4	1.43208	2.32252	0.00564437
	p4@RANBP9	1.18933	1.41414	0.00567442
	p2@KIAA1377	1.63589	1.8537	0.00567917
	p1@FBXL7	1.0802	4.40314	0.00567952
	p3@AEBP1	1.58917	2.30055	0.00568711
	p16@SOCS2	2.49438	-0.0632283	0.00568711
	p2@IFT81	1.40964	1.69603	0.005697
	p23@PRRX1	1.48024	1.20782	0.005697
	p3@SVEP1	2.14323	1.68528	0.005697
	p2@AQP1	2.40545	0.25448	0.00573946
	p32@COL12A1	3.06749	-0.372619	0.00573946
	p7@NFAT5	1.99916	-0.0848463	0.0057596
	p2@ENST00000439192	2.17897	0.874879	0.0057596
	p1@ODF3B	2.54887	2.174	0.00577066
	p1@C16orf86	1.39395	1.41988	0.00577936
	p6@ADCY9	2.69567	-0.162184	0.00578566
	p@chr12:4411116..4411133,+	-2.34181	1.441	0.00580185
	p43@WNT5A	2.71884	0.215729	0.00580185
	p@chr2:109744683..109744730,+	1.11817	3.26948	0.00580304
	p@chr10:30305499..30305518,-	2.36193	0.707907	0.00582445
	p@chr4:174430774..174430814,+	-2.79202	3.36507	0.00583285
	p@chr5:79948119..79948125,+	3.99113	0.0561067	0.00583285
	p@chr3:105108242..105108246,+	1.96425	0.44253	0.00584961
	p4@TMEM65	1.48394	1.91258	0.00585515
	p3@MOXD1	1.79983	0.697339	0.00585515
	p@chr4:55127262..55127270,+	1.831	1.22177	0.00587167
	p2@ANKIB1	1.27159	2.50534	0.00588769
	p@chr5:96088295..96088306,+	1.79652	0.780258	0.00590154
	p4@RUNX1T1	2.16022	0.968194	0.00591373
	p39@GREM1	2.93563	0.32856	0.00591373
	p1@ENST00000500242,p1@uc002pyb.2,p1@uc002pyc.2	2.28676	-0.0438103	0.00593831
	p@chr10:105393482..105393487,-	1.87911	0.634553	0.00594044
	p3@FBN2	1.80177	2.90504	0.00596659
	p1@HS6ST1P1	3.16289	-0.432913	0.00596659
	p1@PLK3	-1.37225	5.60993	0.00597334
	p@chr4:151513323..151513325,+	3.35793	-0.32803	0.00599794
	p@chr4:160024245..160024256,+	2.2894	-0.254174	0.00602276
	p1@CLIP1	1.17985	4.07763	0.00605381
	p1@KLHDC5	0.887414	2.77603	0.00607533
	p2@FAM18B1	2.65864	-0.242977	0.00608332
	p@chr17:80279964..80279979,-	2.4941	-0.28676	0.00612354
	p3@TRAM1	1.20186	3.89763	0.00613662
	p@chr2:191865870..191865884,-	2.43188	0.737526	0.00614498
	p1@USP34	1.36509	3.45406	0.0061624
	p3@RAC2	-3.13378	3.78479	0.00616344
	p5@MAPK14	1.93313	0.00171514	0.00616964
	p1@ENST00000550380	-3.05583	4.82494	0.00619918
	p2@GOLIM4	1.56839	2.30716	0.00622103
	p2@GGA1	0.914321	2.81208	0.00627787
	p@chr5:71146805..71146816,+	3.22784	0.703592	0.00628846
	p@chr2:95991305..95991329,+	2.707	-0.255941	0.00631019
	p2@ANKRD5	1.34682	1.77092	0.00631732
	p1@uc004ebq.1	2.40044	-0.0994	0.00631732
	p3@PTGFR	2.92751	-0.0740168	0.00633331
	p3@GREM2	2.56344	0.307627	0.00633373
	p7@MKX	2.95577	-0.0674947	0.00633518
	p3@IL6R	2.07226	-0.103917	0.00633539
	p2@STXBP5	1.40815	3.16611	0.00634374
	p4@TFAP2C	2.31488	0.0844997	0.00637005
	p@chr21:47405899..47405911,+	3.67881	0.487652	0.00639764
	p7@GRINA	2.11916	1.6877	0.00640398
	p1@DDHD1	0.876413	3.18328	0.00640879
	p2@LIN7A	1.69052	1.28702	0.00640879
	p@chr7:6505851..6505889,-	1.66069	2.45613	0.00642224
	p1@DAAM2	1.67609	3.93973	0.00643076
	p1@CD200	-6.34834	4.59622	0.00643648
	p@chr7:100775295..100775316,-	-4.59985	1.15272	0.00643648
	p1@PTPN3	1.68916	1.57645	0.00646048
	p@chr1:150482571..150482593,+	2.62695	0.304289	0.00647164
	p@chr8:62489956..62489959,-	2.21866	0.0103473	0.00649206
	p2@RTN4RL1	2.70612	-0.311959	0.00652016
	p1@SGK223	-3.67921	3.67633	0.0065446
	p@chr5:53828161..53828166,+	2.51995	-0.0846929	0.0065446
	p4@CHN1	2.52239	1.60991	0.0065446
	p2@ZDHHC14	1.14939	2.40491	0.00654494
	p@chr8:119938818..119938844,-	3.27111	0.429634	0.00655988
	p5@PDE5A	2.45396	1.782	0.00657085
	p@chr9:102626390..102626398,+	3.00452	-0.206786	0.00657327
	p34@PDE4D	3.02928	-0.329905	0.00657327
	p1@KDR	-6.97689	3.47814	0.00660045
	p1@APOL6	1.86745	2.31376	0.00660045
	p1@GULP1	1.37721	2.49379	0.00665243
	p8@KCNMA1	1.93146	0.173622	0.0066559
	p7@DAB2IP	2.17178	0.279719	0.0066725
	p2@HNRNPF	-0.925863	6.30837	0.00669042
	p1@MGAT5	1.26815	3.55104	0.00669042
	p@chr4:4444526..4444531,-	1.82311	0.576406	0.00669966
	p1@TRBJ2-2P	-6.33156	2.39119	0.00672804
	p1@EFNB1	-1.49731	5.36715	0.00672804
	p@chr18:14123213..14123218,-	2.44697	-0.0513278	0.00675168
	p2@NETO1	2.47279	-0.079269	0.00675231
	p1@HOTAIRM1	-4.72331	2.06927	0.00682062
	p1@FLT3LG	2.11571	1.23399	0.00682146
	p@chr5:96519524..96519549,+	1.63566	0.585851	0.00684703
	p1@DDX49	-0.824971	5.25757	0.00684997
	p@chr10:92672040..92672054,-	-6.16906	5.29333	0.00685393
	p@chr10:33245320..33245327,-	2.32208	0.10658	0.00685393
	p2@COL27A1	1.89495	0.0775651	0.00690087
	p2@SLFN5	1.99604	0.0933943	0.00690087
	p1@TNFSF4	-5.9709	2.22779	0.00692413
	p1@CCDC86	-1.5172	5.20172	0.00692694
	p1@ITGBL1	1.91734	6.51634	0.00692694
	p27@TIAM2	2.1978	-0.0323069	0.00692694
	p2@SEL1L3	-5.25379	2.67187	0.00694583
	p9@SERPINE1	-2.79679	2.19407	0.00694583
	p3@AL359627	2.41318	0.0362022	0.00694732
	p@chr10:44801889..44801898,-	3.27995	-0.461538	0.00696008
	p3@SYBU	2.68155	0.268876	0.00703136
	p@chr22:46467584..46467604,+	1.62619	2.63075	0.0070416
	p9@DLC1	1.64836	0.792889	0.00705311
	p@chr12:78334695..78334719,+	2.12418	2.03287	0.00706385
	p@chr12:12961138..12961141,+	2.94491	-0.350646	0.00707552
	p@chr15:66284416..66284418,-	3.79652	0.25019	0.00707552
	p@chr10:70095006..70095010,+	2.3593	-0.193498	0.00707777
	p1@ENST00000523572	2.69896	0.00109275	0.00708563
	p10@DCN	2.386	0.855628	0.00708946
	p2@AK097885	1.61079	0.487901	0.00711759
	p1@HYAL2	-0.800305	5.50937	0.00712278
	p1@CENPV	-1.60338	4.6414	0.00712404
	p1@C11orf31	-0.919538	6.58011	0.00715671
	p4@LY6E	1.53691	1.65538	0.00717192
	p6@PDE5A	3.01951	1.57345	0.00717192
	p1@CLMP	1.33792	5.89175	0.00718081
	p@chr11:94528267..94528294,+	-3.03392	2.85069	0.00718332
	p@chr2:26604096..26604100,+	1.56577	0.379554	0.00718859
	p4@LPAR1	1.57927	3.14797	0.00719996
	p@chr19:3466664..3466675,+	1.22898	2.02235	0.00721367
	p6@ZAK	2.27075	0.621409	0.00723568
	p@chr13:45128761..45128771,-	1.84387	0.245674	0.00724777
	p4@RNF157	2.58043	-0.19532	0.00726448
	p3@MTUS1	3.30827	0.38231	0.00726448
	p3@CACNA2D1	1.22023	2.26656	0.00726972
	p2@PHB2	-1.36076	3.22427	0.00730427
	p21@KIAA1522	2.0998	0.268466	0.00731507
	p1@AGAP11	1.78977	1.46332	0.00738631
	p22@PSD3	2.22519	-0.0186821	0.00738631
	p2@IRS1	1.12717	2.24534	0.00740811
	p2@TCP11L1	1.25084	2.36161	0.00740811
	p1@AMOT	2.08995	2.32349	0.00740811
	p1@LOC100131060	2.9771	-0.174373	0.00742054
	p1@PSMD8	-0.726739	8.70161	0.00743512
	p2@MYOF	1.12153	5.33054	0.00744275
	p2@GALNT5	2.18557	2.15353	0.00744362
	p1@POU6F1	1.55355	0.648749	0.00744897
	p1@TLR3	1.92671	2.66627	0.00744897
	p@chr1:145277406..145277436,+	3.34222	1.03078	0.00744897
	p2@IRX2	-6.22139	1.6419	0.00745064
	p3@ZCCHC2	1.4852	0.564055	0.00746055
	p2@GBAS	1.57535	1.10492	0.00746055
	p11@DHX58	3.48091	-0.409754	0.00746055
	p@chr2:20532166..20532170,-	1.91951	0.12039	0.00747135
	p@chr22:45931138..45931165,+	2.00912	0.639988	0.00747135
	p4@GALNT5	2.03986	0.704986	0.00747845
	p@chr12:120142354..120142372,-	3.55688	-0.170561	0.00747966
	p2@AKAP12	-2.86639	5.57007	0.00748941
	p@chr8:100794931..100794969,-	3.80217	0.045991	0.00753411
	p@chr17:79433042..79433049,-	3.23196	-0.46522	0.00757547
	p2@FXR1	1.2642	2.10164	0.00758114
	p3@TFPI	-4.70677	2.09286	0.00761229
	p@chr13:113951948..113951958,+	3.3892	-0.420529	0.00761534
	p@chr10:12026714..12026718,-	2.59389	-0.212357	0.00766229
	p1@TINAGL1	-5.2592	4.60409	0.00766462
	p@chr5:138648731..138648742,+	1.81695	0.242348	0.00767374
	p4@CDC14B	1.93905	0.0139719	0.00767374
	p1@GSTP1	-0.97206	9.25034	0.00768534
	p4@SURF4	-1.152	3.88765	0.0077086
	p2@TLR5	2.69555	-0.410211	0.0077086
	p1@KRT8	-6.97845	3.49596	0.00772174
	p1@ARMCX2	0.890771	6.20983	0.00777669
	p2@TBCK	1.2573	2.86598	0.00777669
	p45@COL6A2	1.89024	1.99331	0.00777669
	p@chr1:150482389..150482411,+	2.27892	-0.175068	0.00777669
	p8@SPATA13	2.36128	-0.162427	0.00777669
	p5@NR4A1	3.22095	-0.285286	0.00779249
	p1@PPP2R1A	-0.688253	7.9933	0.00781508
	p2@WWC2	0.973101	3.04376	0.00781508
	p@chr12:46646776..46646779,-	2.32528	-0.0498188	0.00784895
	p1@ASB5	3.13837	-0.0722236	0.00789327
	p1@EGFLAM	-5.74104	1.92732	0.00789361
	p4@SYBU	2.46211	0.0244174	0.00789361
	p1@C10orf116	2.5135	6.88639	0.00789361
	p10@THY1	2.21509	0.458317	0.00792508
	p@chr1:57021102..57021107,-	2.12401	0.782126	0.00797841
	p5@PRSS12	1.8895	1.03538	0.00798814
	p1@APBB1IP	2.90827	1.87839	0.00798814
	p1@PLSCR1	1.75171	4.98462	0.0079887
	p@chr17:80280827..80280860,-	2.54026	-0.0933997	0.0079887
	p8@EIF5A	-1.8652	1.68435	0.00798941
	p2@ARHGAP21	1.15562	3.93652	0.00801909
	p1@MTSS1L	1.36487	6.25847	0.00801909
	p@chr3:122274984..122274989,-	2.40019	0.104387	0.008024
	p5@SLC3A2	-2.69905	1.75413	0.00803453
	p12@MDK	1.80068	0.144132	0.00803453
	p3@GPI	-1.16697	4.17152	0.00805448
	p1@SOWAHD	2.66517	-0.15348	0.00805448
	p6@SOX4	1.6311	0.844322	0.00806699
	p1@ZNF83	1.08847	3.52127	0.00806839
	p6@GALNT5	2.12745	0.759488	0.00806839
	p@chr6:75904655..75904670,-	2.58218	0.0316032	0.00806839
	p1@INA	1.79482	1.84001	0.00807679
	p1@PRKAR1A	0.664743	7.42552	0.00809659
	p3@ENST00000518916	1.82235	0.550521	0.00810585
	p3@ARHGEF7	1.53256	0.64976	0.00812617
	p1@DTWD1	1.33692	5.41093	0.00816041
	p@chr17:73865611..73865623,+	3.09562	-0.417179	0.00816224
	p3@IL18BP	2.51774	-0.0502504	0.00817417
	p@chr7:100777064..100777089,+	-3.36459	1.32828	0.00819786
	p@chr16:86256667..86256687,-	2.81013	0.678105	0.00819786
	p12@UTRN	2.87407	0.123575	0.00820349
	p2@FBLN1	1.8897	1.60682	0.00820758
	p21@PCOLCE	2.1374	0.860628	0.00822051
	p@chr18:33689270..33689284,-	2.06066	-0.194455	0.0082492
	p@chr15:72514906..72514917,-	2.34218	-0.239904	0.00827087
	p@chr3:127469788..127469802,+	2.60687	-0.202231	0.00828321
	p2@TDRD3	1.32722	1.54663	0.00829704
	p1@ADCY4	2.03429	1.44915	0.00829704
	p4@BRI3	0.972736	1.7185	0.00835461
	p1@CXCL16	2.54223	1.87958	0.00835461
	p8@SORBS3	2.68297	1.79751	0.00835461
	p2@AR	1.32598	1.94298	0.00838463
	p7@SH3KBP1	2.67638	3.0168	0.00838463
	p2@SEMA3A	2.14153	2.37227	0.00838782
	p5@JAM2	2.31332	0.453704	0.0083883
	p@chr1:65992049..65992062,+	2.7674	-0.118997	0.0083883
	p3@OTUD1	1.58447	1.54277	0.00841283
	p27@PTK7	3.05569	-0.341437	0.00842687
	p@chr1:56990206..56990220,-	2.33568	0.274502	0.00842972
	p@chr17:80354807..80354821,+	2.45476	-0.0454658	0.00843069
	p1@ENST00000518916	1.75778	1.31334	0.00844164
	p3@AK129724	1.82849	0.989873	0.00847904
	p@chr17:26379932..26379935,+	2.25535	-0.00402342	0.00849137
	p1@RASA1	1.05368	4.8763	0.00851167
	p@chr2:63271105..63271110,+	1.9967	0.678607	0.00851167
	p@chr15:39888667..39888675,+	2.46046	0.211302	0.0085171
	p2@RALGPS2	1.53547	3.16877	0.00855647
	p39@IGFBP5	3.1277	-0.0862532	0.00855647
	p1@CMTM7	-1.23661	5.30405	0.00857641
	p1@LINC00173	2.10063	0.494053	0.00859126
	p@chr12:7242006..7242036,-	2.30469	1.1423	0.00860258
	p@chr7:94041890..94041936,+	2.115	1.82154	0.00860728
	p@chr18:74185309..74185312,-	2.74855	-0.285573	0.00861872
	p@chr11:65204397..65204482,+	1.75311	0.100324	0.00865838
	p@chr17:38612942..38613067,+	1.82102	3.32491	0.00868108
	p1@P4HTM	1.0369	3.75885	0.00875098
	p3@USP34	1.35031	2.81082	0.00876101
	p1@RNF213	0.860328	4.62483	0.00880118
	p5@TXLNA	1.26635	1.50427	0.00880118
	p3@TGIF1	1.21856	2.43821	0.00881262
	p9@PDE5A	2.20948	1.02001	0.00881647
	p5@MMP2	2.35787	1.43579	0.00885144
	p@chr15:39888934..39888945,+	2.51928	0.793675	0.00885941
	p@chr2:241897363..241897398,+	2.78345	-0.201592	0.00887317
	p@chr1:31898628..31898663,+	1.89446	0.750037	0.00888906
	p2@SLC15A3	1.77104	0.633536	0.00893753
	p1@GAL	-6.69007	4.25875	0.00895913
	p1@PPCS	0.536868	5.33865	0.00896885
	p3@RAB30	2.03499	0.186234	0.00896885
	p@chr4:90032672..90032699,+	1.01652	3.14238	0.00900312
	p2@TOX	2.29613	2.1582	0.00901275
	p1@PSMB2	-0.563351	8.54674	0.00906365
	p@chr10:30305468..30305482,-	2.39158	0.77346	0.009077
	p@chr7:100781986..100782007,+	-2.95344	1.82972	0.00907725
	p@chr14:102027537..102027598,-	2.92558	-0.180349	0.00907725
	p1@SEPW1	-1.04122	7.87465	0.00908567
	p@chr6:143206661..143206736,-	1.91545	0.725128	0.00908567
	p2@WISP2	3.08476	1.35244	0.00908567
	p1@STEAP1B	2.00327	4.44349	0.0090888
	p@chr17:40440375..40440398,-	2.16593	0.0570336	0.00908989
	p@chr7:100781695..100781730,+	-4.121	1.42406	0.00911961
	p6@SEPT11	1.70448	0.901331	0.00911961
	p2@RNF146	1.05677	3.24354	0.00912627
	p@chr10:44873568..44873579,-	2.99377	-0.29794	0.00915236
	p2@PKNOX2	-4.60959	1.42267	0.00916049
	p1@KRT7	-6.7371	6.87087	0.00925642
	p@chr9:18710688..18710691,+	2.19942	0.840751	0.00925642
	p@chr3:55523106..55523111,-	2.9697	-0.133142	0.00925642
	p@chr10:124611862..124611895,-	2.21375	0.399152	0.00926866
	p3@PTN	3.03359	0.873993	0.00928756
	p@chr16:15681270..15681299,+	2.46009	-0.118813	0.00931
	p1@ZNF594	1.09075	2.30302	0.00931158
	p1@ANKIB1	1.25784	3.49987	0.00938588
	p3@FIGF	3.08924	-0.368142	0.0094154
	p1@ABCB4	2.37935	-0.0523093	0.00942821
	p3@PCID2	1.53388	1.5843	0.00944567
	p8@DLX2	2.5773	-0.158493	0.00947043
	p1@ENST00000503066	-4.7242	3.09574	0.00948689
	p3@NHSL1	-3.93193	1.95408	0.00948689
	p@chr20:62152531..62152597,+	-1.41689	3.38439	0.0094969
	p1@PCF11	0.94967	3.61708	0.00950345
	p1@GALNTL2	2.39272	3.75492	0.00950345
	p@chr7:155509025..155509029,+	2.69291	-0.250326	0.00950345
	p4@GLT8D2	1.7661	0.663452	0.00950774
	p3@ENST00000533109	1.61278	3.80092	0.00951963
	p@chr7:6501841..6501852,-	1.95936	0.213498	0.00951963
	p1@CU677495	2.24271	-0.0923331	0.00951963
	p2@LTBP1	1.52404	6.08786	0.00957438
	p33@PDE4D	2.34547	0.0556323	0.00961012
	p1@F11R	-5.62617	3.00668	0.00961182
	p1@SAMD8	1.12858	3.43277	0.00961182
	p1@CLCA2	3.00752	-0.161551	0.00961397
	p1@METRNL	1.52898	5.19666	0.00961542
	p5@KCNMA1	1.78767	1.43762	0.00961885
	p2@TLE4	1.42837	3.67243	0.00962415
	p2@SGIP1	1.90399	2.37442	0.00962415
	p1@Y17172	2.02318	1.93263	0.00962415
	p3@PLCD4	2.32285	-0.177013	0.00962415
	p@chr1:14220085..14220096,+	2.92231	0.0560245	0.00962415
	p3@CCND2	-2.73401	1.79267	0.0096296
	p1@MOXD1	1.9186	6.43978	0.0096296
	p2@HOXB4	-6.40439	1.66997	0.00964083
	p@chr12:4410648..4410662,+	-2.5375	1.10863	0.00966649
	p6@LTBP2	1.32503	2.99277	0.00970684
	p6@FMOD	2.9312	0.0534408	0.00970684
	p1@PLOD1	-0.973375	8.00195	0.00976863
	p@chr7:111845479..111845500,-	1.96438	0.34032	0.00984183
	p@chr10:77873699..77873718,-	3.2142	-0.382096	0.00985001
	p2@NTM	1.50148	2.79948	0.00985585
	p4@ENST00000559292	2.48571	-0.301938	0.0098571
	p5@SH3PXD2A	-3.16716	2.87064	0.00986138
	p@chr6:158137068..158137108,+	3.25597	0.450709	0.00986138
	p@chr18:18520250..18520299,+	3.2139	-0.465144	0.00987761
	p@chr5:139348184..139348193,+	3.2139	-0.465144	0.00987761
	p9@BIN1	2.12934	-0.0867429	0.0098779
	p3@MKL1	-5.25427	1.6258	0.00989152
	p3@CCM2	2.9231	-0.199551	0.00989152
	p3@ACSS3	2.05987	0.183	0.00989493
	p4@ANKS1B	2.31988	-0.0879707	0.00991692
	p2@DTWD1	2.33426	1.18537	0.00993271
	p@chr9:102130659..102130689,-	2.73824	-0.103727	0.00993271
	p4@PDE5A	1.6851	2.28954	0.0099425
	p3@GCNT3	3.00767	-0.331284	0.00994846
	p18@PPM1A	1.92767	0.443229	0.009993
	p3@STK17B	1.46396	0.676702	0.0099936
	p3@GATA6	-4.35812	2.14823	0.00999734
[truncated: 2,149 more rows]
