# Supplementary material for: Transcriptome analysis of periodontitis-associated fibroblasts by CAGE sequencing identified DLX5 and RUNX2 long variant as novel regulators involved in periodontitis
Source: Sci Rep. 2016 Sep 20;6:33666. doi: 10.1038/srep33666 (PMC5028883; doi:10.1038/srep33666)
Supplement: Supplementary Table S4 [file srep33666-s5.xls]

## Sheet: S4
	Supplementary Table S4. Genes with higher and lower expression in GFs compared to other fibroblasts.
	higher expression in GFs					lower expression in GFs
	Gene symbol	logFC	logCPM	FDR		Gene symbol	logFC	logCPM	FDR			FC: fold change
	BARX1	8.49426	3.2216	3.88302e-98		MEIS1	-4.53607	2.80385	7.10502e-06			CPM: counts per million
	PENK	8.0746	8.79277	9.3016e-14		ANKRD1	-10.5388	5.58307	7.267e-05
	RSAD2	7.9813	2.38004	3.13429e-10		HOXB2	-7.89223	3.00779	0.000102584
	MKX	7.14971	4.54621	2.8332e-16		FRMD4A	-3.31563	5.08276	0.000109385
	LHX8	6.86404	1.68693	1.16476e-31		SERPINE1	-3.43746	11.6081	0.000193708
	FNDC1	6.82085	4.89378	1.24938e-10		PLEK2	-3.77807	2.75328	0.000231753
	DLX5	6.71293	1.73851	1.88323e-10		CCND2	-3.21411	3.93086	0.00032616
	PAX9	6.24407	3.78864	1.05877e-39		TNIK	-5.3974	3.47438	0.00048566
	KYNU	5.84703	3.25261	1.2448e-17		ADAMTS12	-3.26099	4.14641	0.000526818
	OAS2	5.83505	2.78886	1.05533e-12		CTSC	-2.32795	8.25662	0.000526901
	SYTL2	5.80712	3.34532	9.63375e-19		MALL	-6.84967	5.99608	0.000764953
	SAMD5	5.58344	3.33064	7.50645e-18		HIC1	-2.44752	4.85217	0.00107572
	OMD	5.23866	1.9812	1.01117e-07		PODXL	-6.22061	4.94371	0.00113122
	OASL	5.10751	2.42308	7.46281e-06		RAC2	-2.74875	7.15399	0.00121837
	GBP5	4.99376	1.15046	1.91073e-05		NAV1	-7.14138	3.69663	0.00129207
	OAS1	4.95753	2.77718	2.85059e-09		C11orf9	-4.90377	3.30961	0.00134702
	RUNX2	4.94345	3.14934	1.10072e-11		HAND2	-8.8454	4.22728	0.00158034
	KCNIP3	4.92804	1.72352	2.46866e-15		HOXB4	-6.14725	1.48833	0.00171534
	MXRA5	4.89457	4.11928	9.73217e-08		PCSK6	-5.53241	1.71176	0.00174794
	CCL7	4.85149	1.61099	8.69555e-05		C16orf74	-2.11986	3.54605	0.00203407
	ACAN	4.68558	4.17448	0.000392731		WNK4	-3.54162	3.60752	0.00241221
	IFIT2	4.68426	3.66816	1.37666e-12		GATA6	-6.18498	4.6027	0.00245743
	CST2	4.47139	1.14119	2.16523e-05		LIPG	-8.20517	5.35957	0.00285575
	OAS3	4.45025	3.30651	1.42561e-10		ARHGDIB	-5.26236	5.86881	0.00313383
	CHRNA1	4.4436	1.11258	8.20066e-06		PRSS3	-3.55142	3.85007	0.00367109
	FGF7	4.44006	6.25318	2.04735e-06		TM4SF1	-3.11738	7.93107	0.00374493
	WNT5A	4.28218	4.44355	5.90966e-10		PKP2	-6.79598	2.85702	0.00453505
	ENTPD3	4.26717	1.11901	7.00969e-06		PCSK9	-5.3969	4.51459	0.00539056
	GREM2	4.26227	4.44224	2.9611e-07		IRX2	-4.76914	3.29342	0.00560688
	CMPK2	4.22265	1.45129	6.39378e-06		CD200	-6.34834	4.59622	0.00643648
	XAF1	4.19662	3.27685	1.96652e-11		SGK223	-3.67921	3.67633	0.0065446
	ANGPT1	4.17634	3.92003	3.4763e-07		KDR	-6.97689	3.47814	0.00660045
	TMEM178	4.13116	1.17038	0.000219285		TNFSF4	-5.9709	2.22779	0.00692413
	DLX1	4.09946	2.02492	1.45567e-23		TINAGL1	-5.2592	4.60409	0.00766462
	IFIT1	4.07621	4.75122	9.96476e-08		KRT8	-6.97845	3.49596	0.00772174
	ENST00000484092	4.06372	1.24652	2.62348e-06		EGFLAM	-5.74104	1.92732	0.00789361
	ITGA8	4.0529	4.82554	7.37714e-06		GAL	-6.69007	4.25875	0.00895913
	NR4A3	4.01529	2.71286	6.42601e-07		KRT7	-6.7371	6.87087	0.00925642
	RTP4	3.99237	1.48885	8.64051e-06		F11R	-5.62617	3.00668	0.00961182
	CAPS	3.93058	2.09067	4.84729e-08		EBI3	-4.22745	1.11218	0.0101101
	RNF150	3.92758	2.7745	1.35174e-11		HHIP	-6.80503	6.45704	0.0101703
	COL12A1	3.91769	8.9287	2.46866e-15		BHLHE41	-3.02943	2.16477	0.0103539
	SYNPO2	3.89879	2.97851	8.18316e-05		NPTX2	-7.68504	5.08835	0.0104415
	GAS1	3.88016	6.19692	2.04735e-06		TBX20	-7.35396	3.38316	0.010596
	IL7	3.87826	1.06504	0.000119189		CDA	-4.82329	3.85667	0.0112466
	MX2	3.87352	2.17499	0.000672795		FLI1	-2.5602	3.93858	0.0119104
	PIP	3.8727	2.13283	8.29285e-05		SSTR1	-5.80469	3.08311	0.0124446
	HERC5	3.85249	1.23165	1.18682e-05		PPAPDC1A	-6.3239	2.5848	0.0132691
	TRPA1	3.83038	4.91421	0.00152159		GPR126	-5.6231	2.49436	0.01331
	IFI44L	3.82652	3.59131	2.04735e-06		RCAN2	-4.70881	1.35785	0.0144948
	MASP1	3.78669	4.49297	5.60873e-05		MEST	-4.06849	6.92169	0.01508
	DLX2	3.78596	2.48338	2.27487e-14		SH3TC1	-3.15277	1.98255	0.0160566
	IFI6	3.75296	8.86915	7.08446e-06		KRT18	-5.08688	8.4708	0.0168584
	LRRC15	3.73556	4.06747	0.000794209		CACNG7	-3.64326	1.83693	0.0179144
	CU691854	3.67445	3.35382	1.78067e-06		IL13RA2	-6.96758	3.01928	0.0182284
	SIX2	3.62444	3.47189	0.000437776		IL32	-5.21807	4.54703	0.0183706
	RSPO4	3.59795	2.09577	0.0144128		TSTD1,p2@F11R	-4.36344	2.34112	0.0198074
	GABRA2	3.54725	1.4837	0.0046173		RARRES1	-4.84093	3.36586	0.0202472
	KIAA1456	3.53142	1.3646	4.81659e-11		MGP	-7.86369	9.03464	0.021184
	EYA2	3.52635	2.7479	0.00283542		CCDC80	-3.44371	7.84356	0.0215621
	KRTAP1-5	3.41256	5.47371	0.0010102		CDH5	-8.58604	3.69616	0.0217373
	EPGN	3.4073	1.50945	5.28691e-07		RLTPR	-2.19486	1.52131	0.0224611
	AQP1	3.38884	4.40602	0.000211087		PDLIM3	-5.52451	4.48162	0.0224613
	EYA4	3.3791	2.77797	4.39546e-06		TNS1	-6.02435	3.16138	0.0224821
	TNFRSF11B	3.36741	6.49508	0.00043559		ECSCR	-6.76217	5.12529	0.0226775
	PLCB4	3.34529	2.8599	1.88313e-13		CADM3	-8.16955	3.94594	0.0231765
	USP18	3.33957	1.59469	7.807e-07		HOXD8	-6.96788	2.2628	0.0233296
	MX1	3.28453	1.51671	0.023031		DNAJC12	-4.65917	1.07118	0.0233296
	STEAP4	3.25921	4.44722	0.0491272		SULT1E1	-7.5748	6.88049	0.0243135
	RUNX3	3.22697	2.26729	0.000365841		G0S2	-4.91822	6.93112	0.0243135
	VIT	3.22314	1.59489	0.00283542		HOXC4,HOXC5,HOXC6	-8.52474	4.19533	0.0252022
	FOXQ1	3.21053	2.76776	3.86049e-05		BX649164	-2.63126	3.84376	0.0263557
	KIAA1217	3.19584	3.48905	3.29248e-12		GDF6	-7.42302	2.62412	0.0270047
	GREM1	3.17332	9.82673	0.000223732		EDN1	-7.0048	5.43759	0.0271771
	IFIH1	3.14452	2.2828	6.37747e-07		TSPAN13	-2.84589	3.41858	0.0277453
	SGCD	3.13499	2.97621	4.67103e-07		DES	-6.86967	2.15141	0.0284454
	C11orf87	3.10838	1.41904	0.0191864		CU677273	-6.05283	1.38059	0.0290333
	ANKRD29	3.10603	1.82583	3.41064e-06		DSG2	-4.26972	2.03886	0.02912
	CSGALNACT1	3.09445	2.50688	0.000259434		AIF1L	-4.7583	1.11202	0.0301586
	ISM1	3.09209	1.78696	3.99474e-05		CLDN11	-2.46082	9.65379	0.0304717
	ISG15	3.0792	6.3832	1.66681e-06		HOXB7	-6.23754	1.6247	0.0305927
	PLXNC1	3.04414	1.27425	0.0187193		PRR15	-6.62313	1.72935	0.0307129
	PSG5	3.0391	3.52233	0.0373356		CLEC14A	-7.11211	2.31475	0.0311222
	C2orf89	3.01585	1.91682	0.00498556		DYSF	-6.00395	2.20606	0.0319032
	LRRN3	3.00524	1.86742	0.000319567		ABLIM1	-5.96116	2.2088	0.0325389
	KCNJ2	2.99989	2.38518	0.000296277		CPA4	-3.36449	4.99917	0.0329153
	EPSTI1	2.99455	4.88025	6.17532e-07		CD34	-5.6509	1.84688	0.033435
	PTN	2.97481	5.73309	3.52371e-06		SOX13	-2.16821	3.13574	0.0355408
	CACNA1C	2.93015	3.79988	1.88323e-10		LRP4	-2.0199	1.8095	0.0355408
	AJ227905	2.92471	1.55794	0.00155555		CALCRL	-3.93851	4.02703	0.0357662
	SLC16A6	2.91725	2.07251	0.031257		TEK	-5.71406	1.96034	0.0364016
	FOXF2	2.91078	5.04584	0.000485336		PKDCC	-2.54175	4.56551	0.0369739
	APBB1IP	2.90827	1.87839	0.00798814		SERPINB2	-4.87938	5.09239	0.0375897
	CHN1	2.89071	5.43533	3.26409e-05		HOXC8	-7.73391	2.99567	0.0380223
	CPXM2	2.87272	4.28331	0.0014903		IL33	-7.63937	4.98893	0.0380223
	RND3	2.86761	8.04826	2.37197e-11		QPRT	-2.29147	5.902	0.0381607
	TEC	2.83187	1.77598	0.000191669		EFEMP1	-3.90265	8.55683	0.0383377
	GALNT14	2.81724	2.67822	0.000256081		PKIB	-4.29186	1.48302	0.0403511
	PTGFR	2.81609	5.13106	0.00129207		DAPK1	-3.10194	2.10991	0.04123
	IFIT3	2.80919	3.03449	7.56139e-06		ABCA9	-4.96587	3.13788	0.0415709
	DOK6	2.78416	1.69529	3.58287e-05		FAM84B	-2.81956	1.36259	0.0421656
	MCTP2	2.78129	1.77877	1.79785e-05		CDH2	-3.1653	4.85403	0.0425927
	PRRX1	2.77851	6.15511	6.14522e-06		CARD11	-4.96482	1.25644	0.0450604
	RORB	2.75591	3.58435	0.0398118		EPHA7	-6.32562	2.39809	0.045501
	WFDC1	2.74682	1.28175	0.0110222		PDGFB	-6.76128	2.96269	0.0471287
	GPCPD1	2.74496	4.85864	6.05778e-10		PKNOX2	-5.0042	2.00514	0.047955
	SYBU	2.7323	1.44722	0.000200867		HOXC9	-6.4864	2.05922	0.0487513
	MSX1	2.71225	5.38976	0.000645199		SULT1A1	-4.70441	1.76556	0.0490729
	CA5B	2.66215	2.85584	0.000344549		ADAP1	-4.46542	1.57995	0.049346
	ARRDC2	2.6606	1.36693	0.000655879
	PPARGC1A	2.63269	1.53898	0.0432065
	PRKG1	2.62779	2.61747	3.86248e-05
	SAMD9L	2.62591	3.02128	2.41846e-05
	SLC2A12	2.62472	2.39416	0.000429821
	RASD1	2.61232	3.58639	0.000713706
	DDX58	2.60715	4.04608	9.29356e-07
	TMEM140	2.59049	2.2322	0.0018769
	SATB2	2.56597	3.61508	2.50204e-07
	JPH2	2.56348	1.00073	0.00017988
	FAM65C	2.55975	1.94911	0.00518393
	ODF3B	2.54887	2.174	0.00577066
	DUSP4	2.54858	3.33271	0.00198934
	CXCL16	2.54223	1.87958	0.00835461
	C10orf116	2.5135	6.88639	0.00789361
	NETO1	2.50988	2.38786	0.018932
	TMEM47	2.50906	3.96177	2.17638e-07
	CRIP1	2.50892	3.95698	4.96577e-05
	HLA-F	2.50509	1.88952	0.046448
	FOXF1	2.49724	5.3739	0.0136392
	C1QTNF2	2.49687	1.55015	8.00672e-06
	SIX1	2.48274	6.16777	0.00133121
	PRRX2	2.47668	4.82495	0.00169613
	PCDH18	2.44241	7.25764	0.000364682
	TOX	2.4279	2.26075	0.00363645
	FAM84A	2.41752	2.68498	0.0155305
	DSEL	2.41016	6.73043	4.92687e-11
	CNKSR3	2.40869	2.51349	2.84188e-11
	GALNT5	2.40086	4.00022	0.000708818
	ZNF521	2.39784	4.10733	9.92388e-05
	CLDN23	2.39386	1.35164	0.0302218
	GALNTL2	2.39272	3.75492	0.00950345
	NLRP10	2.38629	2.30017	0.0149732
	ALPK2	2.38245	1.4234	0.0194752
	PDE4B	2.37217	2.84028	0.0196336
	SLC39A6	2.36994	6.50159	2.33832e-09
	GBP1	2.36215	2.38185	0.00199212
	PPAP2B	2.34965	5.83645	0.000214167
	C1S	2.34565	6.70931	0.0119228
	PRDM8	2.32047	2.04616	0.0246761
	TNFRSF19	2.31247	4.44323	0.00105447
	KCNS3	2.2891	1.64527	0.000126763
	PDE7B	2.28341	3.65406	0.0132665
	REV3L	2.2833	3.97868	7.63093e-05
	STK17B	2.28281	5.75675	3.2835e-09
	KIRREL3	2.27157	1.36262	0.0488695
	RASSF2	2.27134	1.17809	0.0267852
	KIAA1462	2.26428	4.81853	7.94294e-06
	TYMP	2.25937	4.08374	0.00488614
	KIT	2.25763	1.58021	0.0251861
	FAM171B	2.24769	3.68786	5.39234e-05
	C2	2.23699	1.25813	0.0362018
	PRKAR2B	2.23695	2.95823	8.18664e-05
	COL8A1	2.20713	7.96054	0.000891412
	TCEA3	2.2034	3.23028	7.23851e-07
	FST	2.2007	7.08779	0.0136927
	FAM69A	2.19291	4.39391	6.12288e-09
	TIAM2	2.18793	3.07608	0.000190525
	LPAR1	2.18761	6.20978	7.58181e-05
	ALS2CR11	2.18047	1.6472	6.07342e-06
	JAM2	2.178	1.87704	0.0425547
	IFITM1	2.17128	7.21947	0.0390396
	MFSD6	2.16625	2.47298	0.000189829
	C13orf15	2.16398	5.28481	0.0264848
	DPT	2.15691	1.22211	0.023238
	KCNMA1	2.14553	5.09611	0.0101113
	PRSS12	2.12951	4.56358	0.00271724
	NTF3	2.11974	1.88372	0.0146682
	FLT3LG	2.11571	1.23399	0.00682146
	C10orf107	2.11311	1.00417	0.00147162
	RORA	2.09277	2.17305	0.000830703
	AMOT	2.08995	2.32349	0.00740811
	FBN2	2.07137	7.9034	0.0201504
	PVRL3	2.06092	5.41752	7.93422e-08
	DNAJC6	2.05772	2.17646	0.000168126
	SOCS2	2.05721	4.28222	7.04619e-06
	S100A4	2.05516	8.4844	0.0475301
	PDE4DIP	2.05264	4.70891	0.00116915
	AVPI1	2.05238	4.22932	0.00214922
	SERPINI1	2.04379	1.18161	0.00272913
	NINJ1	2.04355	4.83613	3.66861e-05
	ADCY4	2.03429	1.44915	0.00829704
	BC009328	2.02673	2.70469	0.00319356
	SPATA18	2.01532	3.49308	3.25604e-07
	STEAP1B	2.00327	4.44349	0.0090888
	FAT1	2.00056	5.87523	0.000114996
