# Supplementary material for: Transcriptome analysis of periodontitis-associated fibroblasts by CAGE sequencing identified DLX5 and RUNX2 long variant as novel regulators involved in periodontitis
Source: Sci Rep. 2016 Sep 20;6:33666. doi: 10.1038/srep33666 (PMC5028883; doi:10.1038/srep33666)
Supplement: Supplementary Table S5 [file srep33666-s6.xls]

## Sheet: S5
	Supplementary Table S5. GO analysis of genes with higher expression in GFs compared to other fibroblasts.
	Term	Biogical Process	p-value	Genes
	GO:0048598	embryonic morphogenesis	4.63474e-08	WNT5A, SATB2, PRRX1, SIX2, GAS1, NR4A3, PRRX2, GREM1, DLX2, EYA2, MSX1, DLX5, ITGA8, FOXF1, SIX1, AMOT, FBN2, PPAP2B
	GO:0001501	skeletal system development	4.52364e-07	WNT5A, SATB2, PRRX1, SIX2, GAS1, PRRX2, DLX2, DLX1, TNFRSF11B, MSX1, DLX5, SIX1, ACAN, PTN, COL12A1, KIAA1217, RUNX2
	GO:0048706	embryonic skeletal system development	1.98623e-06	DLX2, SATB2, DLX1, SIX1, PRRX1, SIX2, KIAA1217, PRRX2, GAS1
	GO:0048568	embryonic organ development	3.08899e-06	DLX2, SATB2, ITGA8, DLX5, FOXF1, FOXF2, SIX1, PRRX1, SIX2, PRRX2, NR4A3, GAS1
	GO:0042471	ear morphogenesis	7.72131e-06	ITGA8, DLX5, SIX1, PRRX1, SIX2, PRRX2, NR4A3, GAS1
	GO:0043583	ear development	9.71016e-06	KCNMA1, ITGA8, DLX5, SIX1, PRRX1, SIX2, PRRX2, NR4A3, GAS1
	GO:0048562	embryonic organ morphogenesis	1.59705e-05	DLX2, SATB2, ITGA8, DLX5, SIX1, PRRX1, SIX2, PRRX2, NR4A3, GAS1
	GO:0051216	cartilage development	1.65787e-05	WNT5A, DLX2, SATB2, MSX1, PRRX1, ACAN, PRRX2, RUNX2
	GO:0048705	skeletal system morphogenesis	3.24525e-05	DLX2, SATB2, SIX1, PRRX1, ACAN, SIX2, PRRX2, GAS1, RUNX2
	GO:0048704	embryonic skeletal system morphogenesis	3.68704e-05	DLX2, SATB2, SIX1, PRRX1, SIX2, PRRX2, GAS1
	GO:0007423	sensory organ development	4.57576e-05	KCNMA1, PVRL3, ITGA8, DLX5, SIX1, PRRX1, SIX2, RORB, PRRX2, NR4A3, GAS1, COL8A1
	GO:0030326	embryonic limb morphogenesis	4.77827e-05	WNT5A, MSX1, DLX5, PRRX1, PRRX2, GAS1, FBN2, GREM1
	GO:0035113	embryonic appendage morphogenesis	4.77827e-05	WNT5A, MSX1, DLX5, PRRX1, PRRX2, GAS1, FBN2, GREM1
	GO:0035108	limb morphogenesis	0.000109067	WNT5A, MSX1, DLX5, PRRX1, PRRX2, GAS1, FBN2, GREM1
	GO:0035107	appendage morphogenesis	0.000109067	WNT5A, MSX1, DLX5, PRRX1, PRRX2, GAS1, FBN2, GREM1
	GO:0060173	limb development	0.000139943	WNT5A, MSX1, DLX5, PRRX1, PRRX2, GAS1, FBN2, GREM1
	GO:0048736	appendage development	0.000139943	WNT5A, MSX1, DLX5, PRRX1, PRRX2, GAS1, FBN2, GREM1
	GO:0030198	extracellular matrix organization	0.000148676	CSGALNACT1, TNFRSF11B, ITGA8, FOXF1, FOXF2, ACAN, COL12A1, DPT
	GO:0048839	inner ear development	0.000231546	KCNMA1, ITGA8, DLX5, SIX1, PRRX1, PRRX2, NR4A3
	GO:0042474	middle ear morphogenesis	0.000345383	PRRX1, SIX2, PRRX2, GAS1
	GO:0042472	inner ear morphogenesis	0.000368348	ITGA8, DLX5, SIX1, PRRX1, PRRX2, NR4A3
	GO:0043062	extracellular structure organization	0.000442342	CSGALNACT1, TNFRSF11B, ITGA8, FOXF1, FOXF2, ACAN, COL12A1, CHRNA1, DPT
	GO:0006955	immune response	0.000580629	IFIH1, KYNU, GBP5, MASP1, IL7, OAS3, RSAD2, IFI44L, OAS1, OAS2, C1S, CCL7, HLA-F, DDX58, OASL, CXCL16, C2, IFI6, GBP1
	GO:0008589	regulation of smoothened signaling pathway	0.000795064	PRRX1, PRRX2, GAS1, RUNX2
	GO:0048729	tissue morphogenesis	0.000850624	FOXQ1, FGF7, EYA2, FOXF1, FST, SIX1, NR4A3, GREM1, RUNX3
	GO:0045165	cell fate commitment	0.000867558	DLX2, DLX1, EYA2, NTF3, IL7, SIX1, GAS1, RUNX2
	GO:0048701	embryonic cranial skeleton morphogenesis	0.000946406	DLX2, PRRX1, PRRX2, GAS1
	GO:0043009	chordate embryonic development	0.00109241	DLX2, SATB2, DLX1, MSX1, FOXF1, SIX1, PRRX1, AMOT, SIX2, KIAA1217, PRRX2, GAS1
	GO:0050678	regulation of epithelial cell proliferation	0.00110018	FGF7, EPGN, DLX5, WFDC1, GAS1, RUNX3
	GO:0031069	hair follicle morphogenesis	0.00111482	FOXQ1, FGF7, FST, RUNX3
	GO:0009792	embryonic development ending in birth or egg hatching	0.00117481	DLX2, SATB2, DLX1, MSX1, FOXF1, SIX1, PRRX1, AMOT, SIX2, KIAA1217, PRRX2, GAS1
	GO:0045880	positive regulation of smoothened signaling pathway	0.00117909	PRRX1, PRRX2, GAS1
	GO:0007610	behavior	0.00203715	KCNMA1, KIT, NR4A3, CCL7, KCNIP3, PRKAR2B, TYMP, PENK, ITGA8, CXCL16, PTN, AMOT, CACNA1C, LHX8
	GO:0048730	epidermis morphogenesis	0.00252129	FOXQ1, FGF7, FST, RUNX3
	GO:0045087	innate immune response	0.00421637	DDX58, IFIH1, KYNU, MASP1, CXCL16, C1S, C2
	GO:0007155	cell adhesion	0.00444947	PLXNC1, CNKSR3, CPXM2, NINJ1, CLDN23, PCDH18, RND3, OMD, FAT1, ITGA8, PVRL3, ACAN, COL12A1, JAM2, COL8A1, SPON1, DPT
	GO:0022610	biological adhesion	0.00451066	PLXNC1, CNKSR3, CPXM2, NINJ1, CLDN23, PCDH18, RND3, OMD, FAT1, ITGA8, PVRL3, ACAN, COL12A1, JAM2, COL8A1, SPON1, DPT
	GO:0043627	response to estrogen stimulus	0.00605888	KCNMA1, TNFRSF11B, SOCS2, WFDC1, ANGPT1, AQP1
	GO:0007267	cell-cell signaling	0.0064569	KCNMA1, WNT5A, GABRA2, NTF3, IL7, GREM1, CCL7, PDE7B, BARX1, ISG15, FAT1, SIX1, SEMA3B, CHRNA1, CACNA1C
	GO:0045893	positive regulation of transcription, DNA-dependent	0.00648769	DLX2, SATB2, NTF3, PAX9, FOXF1, FOXF2, SIX1, SIX2, RORB, NR4A3, RORA, PPARGC1A, RUNX2
	GO:0051254	positive regulation of RNA metabolic process	0.00691641	DLX2, SATB2, NTF3, PAX9, FOXF1, FOXF2, SIX1, SIX2, RORB, NR4A3, RORA, PPARGC1A, RUNX2
	GO:0009615	response to virus	0.00707954	DDX58, IFIH1, ISG15, RSAD2, MX1, MX2
	GO:0007611	learning or memory	0.00763245	PRKAR2B, ITGA8, PTN, KIT, LHX8, CACNA1C
	GO:0007243	protein kinase cascade	0.00785401	WNT5A, DUSP4, SOCS2, EPGN, C1QTNF2, LRRN3, STK17B, TNFRSF19, KIT, LPAR1, TEC
	GO:0021879	forebrain neuron differentiation	0.00867999	DLX2, DLX1, LHX8
	GO:0042475	odontogenesis of dentine-containing tooth	0.00895524	DLX2, DLX1, FST, LHX8
	GO:0030182	neuron differentiation	0.00914112	KCNMA1, DLX2, DLX1, NTF3, DLX5, RORB, SEMA3B, RORA, GAS1, PRKG1, LHX8, RUNX3
	GO:0007389	pattern specification process	0.00946463	DLX2, SATB2, BARX1, DLX1, FOXF1, FST, SIX1, GAS1, GREM1
	GO:0050679	positive regulation of epithelial cell proliferation	0.0102803	FGF7, EPGN, DLX5, GAS1
	GO:0022405	hair cycle process	0.0109832	FOXQ1, FGF7, FST, RUNX3
	GO:0022404	molting cycle process	0.0109832	FOXQ1, FGF7, FST, RUNX3
	GO:0001942	hair follicle development	0.0109832	FOXQ1, FGF7, FST, RUNX3
	GO:0021872	generation of neurons in the forebrain	0.0115176	DLX2, DLX1, LHX8
	GO:0042303	molting cycle	0.0117132	FOXQ1, FGF7, FST, RUNX3
	GO:0042633	hair cycle	0.0117132	FOXQ1, FGF7, FST, RUNX3
	GO:0010628	positive regulation of gene expression	0.0119124	SATB2, NTF3, SIX2, RORB, RORA, NR4A3, KIT, PPARGC1A, DLX2, PAX9, FOXF1, SIX1, FOXF2, RUNX2
	GO:0001656	metanephros development	0.0124706	ITGA8, SIX1, SIX2, GREM1
	GO:0002053	positive regulation of mesenchymal cell proliferation	0.0147051	PRRX1, PRRX2, GAS1
	GO:0000165	MAPKKK cascade	0.0161887	WNT5A, DUSP4, EPGN, C1QTNF2, LRRN3, TNFRSF19, LPAR1
	GO:0008284	positive regulation of cell proliferation	0.0162989	FGF7, IL7, EPGN, DLX5, PRRX1, PTN, PRRX2, KIT, GAS1, RUNX2, FLT3LG
	GO:0010464	regulation of mesenchymal cell proliferation	0.016425	PRRX1, PRRX2, GAS1
	GO:0001568	blood vessel development	0.018803	TYMP, EPGN, FOXF1, PRRX1, AMOT, ANGPT1, PRRX2, PPAP2B
	GO:0045685	regulation of glial cell differentiation	0.0201067	DLX2, DLX1, NTF3
	GO:0001944	vasculature development	0.021151	TYMP, EPGN, FOXF1, PRRX1, AMOT, ANGPT1, PRRX2, PPAP2B
	GO:0042476	odontogenesis	0.0215729	DLX2, DLX1, FST, LHX8
	GO:0045944	positive regulation of transcription from RNA polymerase II promoter	0.0216412	DLX2, SATB2, NTF3, PAX9, SIX1, SIX2, NR4A3, RORA, PPARGC1A, RUNX2
	GO:0021898	commitment of multipotent stem cells to the neuronal lineage in the forebrain	0.0219079	DLX2, DLX1
	GO:0021882	regulation of transcription from RNA polymerase II promoter involved in forebrain neuron fate commitment	0.0219079	DLX2, DLX1
	GO:0021893	cerebral cortex GABAergic interneuron fate commitment	0.0219079	DLX2, DLX1
	GO:0045941	positive regulation of transcription	0.0219894	DLX2, SATB2, NTF3, PAX9, FOXF1, FOXF2, SIX1, SIX2, RORB, NR4A3, RORA, PPARGC1A, RUNX2
	GO:0014013	regulation of gliogenesis	0.0220647	DLX2, DLX1, NTF3
	GO:0043406	positive regulation of MAP kinase activity	0.0261748	EPGN, C1QTNF2, LRRN3, KIT, LPAR1
	GO:0009954	proximal/distal pattern formation	0.0262054	DLX2, DLX1, GREM1
	GO:0042127	regulation of cell proliferation	0.0268224	FGF7, IFITM1, IL7, PRRX1, KIT, GAS1, PRRX2, FLT3LG, MSX1, EPGN, DLX5, PTN, WFDC1, RUNX2, RUNX3, DPT
	GO:0007612	learning	0.0283838	PRKAR2B, PTN, KIT, CACNA1C
	GO:0010557	positive regulation of macromolecule biosynthetic process	0.0284808	SATB2, NTF3, SIX2, RORB, RORA, NR4A3, PPARGC1A, DLX2, PAX9, FOXF1, C1QTNF2, SIX1, FOXF2, RUNX2
	GO:0048514	blood vessel morphogenesis	0.0293263	TYMP, EPGN, FOXF1, PRRX1, AMOT, ANGPT1, PRRX2
	GO:0006357	regulation of transcription from RNA polymerase II promoter	0.0296305	SATB2, NTF3, FST, SIX2, RORA, NR4A3, PPARGC1A, KCNIP3, DLX2, DLX1, MSX1, PAX9, TCEA3, SIX1, RUNX2
	GO:0050680	negative regulation of epithelial cell proliferation	0.0306334	WFDC1, GAS1, RUNX3
	GO:0008585	female gonad development	0.0334857	FGF7, FST, ANGPT1, LHX8
	GO:0043067	regulation of programmed cell death	0.0340545	KCNMA1, IFIH1, SOCS2, NTF3, IL7, STK17B, KIT, GAS1, KCNIP3, DLX1, MSX1, TIAM2, TNFRSF19, MX1, IFI6, RUNX3
	GO:0010941	regulation of cell death	0.03501	KCNMA1, IFIH1, SOCS2, NTF3, IL7, STK17B, KIT, GAS1, KCNIP3, DLX1, MSX1, TIAM2, TNFRSF19, MX1, IFI6, RUNX3
	GO:0045860	positive regulation of protein kinase activity	0.0369272	ADCY4, PRKAR2B, EPGN, C1QTNF2, LRRN3, KIT, LPAR1
	GO:0045859	regulation of protein kinase activity	0.0371435	ADCY4, PRKAR2B, EPGN, C13ORF15, C1QTNF2, LRRN3, HERC5, KIT, LPAR1
	GO:0006928	cell motion	0.0372833	SATB2, NTF3, CXCL16, SIX1, AMOT, SEMA3B, KIT, GAS1, PRKG1, PPAP2B, RUNX3
	GO:0031328	positive regulation of cellular biosynthetic process	0.0391677	SATB2, NTF3, SIX2, RORB, RORA, NR4A3, PPARGC1A, DLX2, PAX9, FOXF1, C1QTNF2, SIX1, FOXF2, RUNX2
	GO:0030199	collagen fibril organization	0.0402939	ACAN, COL12A1, DPT
	GO:0048592	eye morphogenesis	0.0404864	PVRL3, RORB, GAS1, COL8A1
	GO:0046545	development of primary female sexual characteristics	0.0404864	FGF7, FST, ANGPT1, LHX8
	GO:0046660	female sex differentiation	0.0404864	FGF7, FST, ANGPT1, LHX8
	GO:0007369	gastrulation	0.0419686	EYA2, AMOT, NR4A3, PPAP2B
	GO:0033674	positive regulation of kinase activity	0.0426382	ADCY4, PRKAR2B, EPGN, C1QTNF2, LRRN3, KIT, LPAR1
	GO:0045935	positive regulation of nucleobase, nucleoside, nucleotide and nucleic acid metabolic process	0.0428618	DLX2, SATB2, NTF3, PAX9, FOXF1, FOXF2, SIX1, SIX2, RORB, NR4A3, RORA, PPARGC1A, RUNX2
	GO:0009891	positive regulation of biosynthetic process	0.043157	SATB2, NTF3, SIX2, RORB, RORA, NR4A3, PPARGC1A, DLX2, PAX9, FOXF1, C1QTNF2, SIX1, FOXF2, RUNX2
	GO:0060083	smooth muscle contraction involved in micturition	0.043339	KCNMA1, CACNA1C
	GO:0043549	regulation of kinase activity	0.043947	ADCY4, PRKAR2B, EPGN, C13ORF15, C1QTNF2, LRRN3, HERC5, KIT, LPAR1
	GO:0001763	morphogenesis of a branching structure	0.0481662	DLX2, FOXF1, SIX1, GREM1
	GO:0060021	palate development	0.0481897	SATB2, PRRX1, GAS1
	GO:0019233	sensory perception of pain	0.0481897	PENK, TRPA1, KCNIP3
	GO:0051347	positive regulation of transferase activity	0.0496955	ADCY4, PRKAR2B, EPGN, C1QTNF2, LRRN3, KIT, LPAR1
	Term	Cellular Component	p-value	Genes
	GO:0005576	extracellular region	2.59937e-06	WNT5A, FGF7, MASP1, FST, C1S, KIT, VIT, GREM1, GREM2, CCL7, ISM1, FLT3LG, NETO1, RSPO4, TNFRSF11B, ISG15, FNDC1, C1QTNF2, PIP, ACAN, PTN, COL12A1, ANGPT1, SEMA3B, C2, FBN2, COL8A1, PRSS12, KIRREL3, DPT, SPON1, NTF3, IL7, CST2, CPXM2, SERPINI1, MXRA5, OMD, PENK, EPGN, PSG5, CXCL16, WFDC1, ADAMTS5
	GO:0044421	extracellular region part	8.02843e-06	WNT5A, FGF7, MASP1, KIT, GREM1, VIT, GREM2, CCL7, FLT3LG, TNFRSF11B, ISG15, C1QTNF2, ACAN, PTN, COL12A1, ANGPT1, FBN2, C2, COL8A1, PRSS12, DPT, SPON1, IL7, OMD, CXCL16, WFDC1, ADAMTS5
	GO:0031012	extracellular matrix	0.00113779	WNT5A, OMD, TNFRSF11B, ACAN, COL12A1, FBN2, VIT, COL8A1, PRSS12, ADAMTS5, DPT, SPON1
	GO:0005578	proteinaceous extracellular matrix	0.00220902	WNT5A, OMD, TNFRSF11B, ACAN, COL12A1, FBN2, VIT, COL8A1, ADAMTS5, DPT, SPON1
	GO:0005615	extracellular space	0.00618037	WNT5A, FGF7, MASP1, IL7, KIT, GREM1, GREM2, CCL7, FLT3LG, ISG15, CXCL16, C1QTNF2, PTN, WFDC1, ANGPT1, C2
	GO:0043296	apical junction complex	0.0212268	PVRL3, CNKSR3, AMOT, JAM2, CLDN23
	GO:0016327	apicolateral plasma membrane	0.0233914	PVRL3, CNKSR3, AMOT, JAM2, CLDN23
	GO:0043005	neuron projection	0.0297209	KCNMA1, S100A4, ADCY4, TIAM2, ITGA8, AQP1, KCNJ2, CACNA1C, PRSS12
	GO:0005923	tight junction	0.0427393	CNKSR3, AMOT, JAM2, CLDN23
	GO:0070160	occluding junction	0.0427393	CNKSR3, AMOT, JAM2, CLDN23
	Term	Molecular Function	p-value	Genes
	GO:0043565	sequence-specific DNA binding	0.000138919	SATB2, PRRX1, SIX2, RORB, RORA, NR4A3, PRRX2, DLX2, FOXQ1, BARX1, DLX1, MSX1, DLX5, FOXF1, FOXF2, SIX1, MKX, LHX8
	GO:0008376	acetylgalactosaminyltransferase activity	0.0037503	CSGALNACT1, GALNT5, GALNTL2, GALNT14
	GO:0003700	transcription factor activity	0.00450317	SATB2, PRRX1, SIX2, RORB, RORA, NR4A3, PRRX2, DLX2, FOXQ1, BARX1, DLX1, MSX1, DLX5, FOXF1, FOXF2, SIX1, MKX, LHX8, RUNX2, RUNX3
	GO:0004653	polypeptide N-acetylgalactosaminyltransferase activity	0.0141107	GALNT5, GALNTL2, GALNT14
	GO:0005125	cytokine activity	0.0146287	TNFRSF11B, IL7, CXCL16, GREM1, GREM2, CCL7, FLT3LG
	GO:0005509	calcium ion binding	0.0240603	KCNMA1, CAPS, S100A4, MASP1, GALNT5, GALNTL2, C1S, PCDH18, KCNIP3, PLCB4, MCTP2, ITGA8, FAT1, ENTPD3, FBN2, CACNA1C, GALNT14
	GO:0008083	growth factor activity	0.0242319	TYMP, FGF7, NTF3, IL7, EPGN, PTN
	GO:0030246	carbohydrate binding	0.0280721	RSPO4, FGF7, GALNT5, GALNTL2, ACAN, PTN, GPCPD1, CCL7, GALNT14
	GO:0048306	calcium-dependent protein binding	0.0417198	S100A4, MASP1, KCNIP3
