# Supplementary material for: Transcriptome analysis of periodontitis-associated fibroblasts by CAGE sequencing identified DLX5 and RUNX2 long variant as novel regulators involved in periodontitis
Source: Sci Rep. 2016 Sep 20;6:33666. doi: 10.1038/srep33666 (PMC5028883; doi:10.1038/srep33666)
Supplement: Supplementary Table S6 [file srep33666-s7.xls]

## Sheet: S6
	Supplementary Table S6. GO analysis of genes with lower expression in GFs compared to other fibroblasts.
	Term	Biogical Process	p-value	Genes
	GO:0003002	regionalization	3.83346e-05	HOXB4, HOXC8, HOXD8, HOXB2, HOXC9, HOXB7, TBX20, EDN1, HHIP
	GO:0048705	skeletal system morphogenesis	8.24404e-05	HOXB4, HOXC8, HOXD8, HOXB2, HOXC9, HOXB7, MGP
	GO:0007389	pattern specification process	0.000315101	HOXB4, HOXC8, HOXD8, HOXB2, HOXC9, HOXB7, TBX20, EDN1, HHIP
	GO:0016337	cell-cell adhesion	0.000393404	CADM3, DSG2, PKP2, CD34, TEK, MGP, CLDN11, CDH2, CDH5
	GO:0042127	regulation of cell proliferation	0.000464664	TNFSF4, RARRES1, PDGFB, EDN1, GAL, CDH5, KDR, CARD11, RAC2, SSTR1, CCND2, SERPINE1, TEK, CALCRL, EBI3
	GO:0001763	morphogenesis of a branching structure	0.00130334	EPHA7, TBX20, EDN1, MGP, KDR
	GO:0009952	anterior/posterior pattern formation	0.00206936	HOXB4, HOXC8, HOXD8, HOXB2, HOXC9, HOXB7
	GO:0007507	heart development	0.00260459	PKP2, GATA6, HAND2, TBX20, EDN1, PDLIM3, CALCRL
	GO:0035295	tube development	0.00291947	GATA6, HAND2, TBX20, EDN1, MGP, HHIP, KDR
	GO:0001501	skeletal system development	0.00442758	HOXB4, HOXC8, HOXD8, HOXB2, HOXC9, HOXB7, EDN1, MGP
	GO:0001568	blood vessel development	0.00493961	HAND2, TBX20, EDN1, ECSCR, CDH2, CDH5, KDR
	GO:0008284	positive regulation of cell proliferation	0.00510147	CARD11, TNFSF4, RAC2, PDGFB, CCND2, EDN1, CALCRL, EBI3, KDR
	GO:0001944	vasculature development	0.00554838	HAND2, TBX20, EDN1, ECSCR, CDH2, CDH5, KDR
	GO:0048704	embryonic skeletal system morphogenesis	0.00585285	HOXB4, HOXB2, HOXC9, HOXB7
	GO:0009953	dorsal/ventral pattern formation	0.00675117	HOXB2, TBX20, EDN1, HHIP
	GO:0007010	cytoskeleton organization	0.00691296	ABLIM1, DES, RAC2, PLEK2, PDGFB, KRT7, KRT8, PDLIM3, ARHGDIB
	GO:0048754	branching morphogenesis of a tube	0.00842174	TBX20, EDN1, MGP, KDR
	GO:0016477	cell migration	0.0086888	TNS1, PDGFB, CD34, PODXL, PRSS3, CDH2, KDR
	GO:0035239	tube morphogenesis	0.00905419	HAND2, TBX20, EDN1, MGP, KDR
	GO:0030195	negative regulation of blood coagulation	0.00947537	PDGFB, EDN1, SERPINE1
	GO:0048562	embryonic organ morphogenesis	0.0106028	HOXB4, HOXB2, HOXC9, HOXB7, EDN1
	GO:0006928	cell motion	0.0112754	EPHA7, TNS1, PDGFB, CD34, PODXL, PRSS3, CDH2, KDR, ARHGDIB
	GO:0048514	blood vessel morphogenesis	0.0115788	HAND2, TBX20, EDN1, ECSCR, CDH2, KDR
	GO:0050819	negative regulation of coagulation	0.0120212	PDGFB, EDN1, SERPINE1
	GO:0048706	embryonic skeletal system development	0.0133487	HOXB4, HOXB2, HOXC9, HOXB7
	GO:0048870	cell motility	0.0141485	TNS1, PDGFB, CD34, PODXL, PRSS3, CDH2, KDR
	GO:0051674	localization of cell	0.0141485	TNS1, PDGFB, CD34, PODXL, PRSS3, CDH2, KDR
	GO:0007155	cell adhesion	0.0141697	F11R, CADM3, DSG2, PKP2, CD34, TEK, MGP, IL32, CLDN11, CDH2, CDH5
	GO:0022610	biological adhesion	0.0143	F11R, CADM3, DSG2, PKP2, CD34, TEK, MGP, IL32, CLDN11, CDH2, CDH5
	GO:0001525	angiogenesis	0.015196	HAND2, TBX20, EDN1, ECSCR, KDR
	GO:0048661	positive regulation of smooth muscle cell proliferation	0.0168466	PDGFB, EDN1, CALCRL
	GO:0006936	muscle contraction	0.016967	DES, DYSF, TBX20, EDN1, GAL
	GO:0032101	regulation of response to external stimulus	0.0192565	PDGFB, EDN1, SERPINE1, CALCRL, KDR
	GO:0043009	chordate embryonic development	0.0197635	HOXB4, HOXB2, HOXC9, HOXB7, GATA6, HAND2, EDN1
	GO:0009792	embryonic development ending in birth or egg hatching	0.0205586	HOXB4, HOXB2, HOXC9, HOXB7, GATA6, HAND2, EDN1
	GO:0030193	regulation of blood coagulation	0.0223573	PDGFB, EDN1, SERPINE1
	GO:0003012	muscle system process	0.0230351	DES, DYSF, TBX20, EDN1, GAL
	GO:0042632	cholesterol homeostasis	0.0247428	MALL, LIPG, PCSK9
	GO:0055092	sterol homeostasis	0.0247428	MALL, LIPG, PCSK9
	GO:0048568	embryonic organ development	0.0248496	HOXB4, HOXB2, HOXC9, HOXB7, EDN1
	GO:0030324	lung development	0.0258893	GATA6, MGP, HHIP, KDR
	GO:0030323	respiratory tube development	0.0279568	GATA6, MGP, HHIP, KDR
	GO:0050818	regulation of coagulation	0.0285059	PDGFB, EDN1, SERPINE1
	GO:0060541	respiratory system development	0.0323483	GATA6, MGP, HHIP, KDR
	GO:0048660	regulation of smooth muscle cell proliferation	0.0352473	PDGFB, EDN1, CALCRL
	GO:0031641	regulation of myelination	0.0379784	C11ORF9, CDH2
	GO:0010984	regulation of lipoprotein particle clearance	0.0379784	LIPG, PCSK9
	GO:0031667	response to nutrient levels	0.0381258	SSTR1, LIPG, PCSK9, MGP, MEST
	GO:0055088	lipid homeostasis	0.0425385	MALL, LIPG, PCSK9
	GO:0002011	morphogenesis of an epithelial sheet	0.0441681	HOXB4, HOXB2
	GO:0001889	liver development	0.0455997	CCND2, GATA6, PCSK9
	GO:0048878	chemical homeostasis	0.0465112	MALL, C11ORF9, EDN1, SERPINE1, LIPG, PCSK9, CLDN11, KDR
	Term	Cellular Component	p-value	Genes
	GO:0005911	cell-cell junction	0.000168683	F11R, CADM3, DSG2, PKP2, WNK4, CLDN11, CDH2, CDH5
	GO:0044421	extracellular region part	0.000216354	TNFSF4, GDF6, EFEMP1, EDN1, CCDC80, MGP, IL32, IL33, EGFLAM, PRSS3, LIPG, SERPINB2, PCSK9, ADAMTS12, PCSK6, EBI3, IL13RA2
	GO:0043296	apical junction complex	0.000360646	F11R, DSG2, PKP2, WNK4, CLDN11, CDH5
	GO:0016327	apicolateral plasma membrane	0.000413981	F11R, DSG2, PKP2, WNK4, CLDN11, CDH5
	GO:0044459	plasma membrane part	0.000510892	CADM3, CLDN11, CDH2, CDH5, DYSF, WNK4, TEK, AIF1L, PCSK9, CALCRL, HHIP, F11R, TNFSF4, PODXL, CACNG7, TSPAN13, KDR, CARD11, EPHA7, TNS1, EGFLAM, DSG2, CD34, PKP2, SSTR1, TM4SF1, CD200
	GO:0005576	extracellular region	0.000775372	PDGFB, GDF6, EDN1, IL32, IL33, NPTX2, SERPINE1, PRSS3, CDA, PCSK9, HHIP, ADAMTS12, PCSK6, EBI3, IL13RA2, CPA4, TNFSF4, EFEMP1, CCDC80, MGP, TINAGL1, GAL, EGFLAM, SERPINB2, LIPG
	GO:0005615	extracellular space	0.000957897	TNFSF4, GDF6, EDN1, MGP, IL32, IL33, PRSS3, SERPINB2, LIPG, PCSK9, PCSK6, EBI3, IL13RA2
	GO:0030054	cell junction	0.00127848	F11R, CADM3, TNS1, EGFLAM, DSG2, PKP2, WNK4, AIF1L, CLDN11, CDH2, CDH5
	GO:0005886	plasma membrane	0.00181955	CADM3, GPR126, PLEK2, CLDN11, CDH2, CDH5, ADAP1, DES, MALL, DYSF, WNK4, SERPINE1, KRT8, TEK, AIF1L, PCSK9, HHIP, CALCRL, EBI3, F11R, TNFSF4, CACNG7, PODXL, TSPAN13, KDR, CARD11, EPHA7, EGFLAM, TNS1, DSG2, CD34, SSTR1, PKP2, ECSCR, TM4SF1, FAM84B, CD200
	GO:0031674	I band	0.00473225	DES, KRT8, PDLIM3, ANKRD1
	GO:0005923	tight junction	0.010364	F11R, WNK4, CLDN11, CDH5
	GO:0070160	occluding junction	0.010364	F11R, WNK4, CLDN11, CDH5
	GO:0070161	anchoring junction	0.0217912	TNS1, DSG2, PKP2, AIF1L, CDH2
	GO:0030017	sarcomere	0.022717	DES, KRT8, PDLIM3, ANKRD1
	GO:0030016	myofibril	0.0313068	DES, KRT8, PDLIM3, ANKRD1
	GO:0030018	Z disc	0.0327597	DES, KRT8, PDLIM3
	GO:0044449	contractile fiber part	0.0327598	DES, KRT8, PDLIM3, ANKRD1
	GO:0043292	contractile fiber	0.0389188	DES, KRT8, PDLIM3, ANKRD1
	GO:0005856	cytoskeleton	0.0423474	ABLIM1, PLEK2, PDLIM3, DAPK1, PKNOX2, DES, TNS1, KRT18, NAV1, PKP2, FRMD4A, KRT7, KRT8, AIF1L, ARHGDIB
	Term	Molecular Function	p-value	Genes
	GO:0003700	transcription factor activity	0.000338419	SOX13, IRX2, TBX20, MEIS1, HIC1, PKNOX2, HOXB4, HOXC8, HOXD8, HOXB2, FLI1, HOXC9, C11ORF9, HOXB7, HAND2, GATA6, BHLHE41
	GO:0043565	sequence-specific DNA binding	0.000403763	SOX13, IRX2, MEIS1, PKNOX2, HOXB4, HOXC8, HOXD8, FLI1, HOXC9, HOXB2, HOXB7, HAND2, GATA6
	GO:0030246	carbohydrate binding	0.00697023	EGFLAM, CD34, NPTX2, CCDC80, LIPG, TINAGL1, PCSK6, CLEC14A
	GO:0004175	endopeptidase activity	0.00942275	PRSS3, SERPINE1, SERPINB2, PCSK9, CTSC, ADAMTS12, TINAGL1, PCSK6
	GO:0005509	calcium ion binding	0.0123509	CADM3, CACNG7, EFEMP1, MGP, CDH2, CDH5, DSG2, NPTX2, PRSS3, AIF1L, PCSK9, PCSK6, LRP4
	GO:0030528	transcription regulator activity	0.0123728	SOX13, IRX2, TBX20, ANKRD1, MEIS1, HIC1, PKNOX2, HOXB4, HOXC8, HOXD8, HOXB2, FLI1, HOXC9, C11ORF9, HOXB7, HAND2, GATA6, BHLHE41
	GO:0001871	pattern binding	0.0162974	EGFLAM, CCDC80, LIPG, TINAGL1, PCSK6
	GO:0030247	polysaccharide binding	0.0162974	EGFLAM, CCDC80, LIPG, TINAGL1, PCSK6
	GO:0004252	serine-type endopeptidase activity	0.0162974	PRSS3, SERPINE1, SERPINB2, PCSK9, PCSK6
	GO:0070011	peptidase activity, acting on L-amino acid peptides	0.0223296	CPA4, PRSS3, SERPINE1, SERPINB2, PCSK9, CTSC, ADAMTS12, TINAGL1, PCSK6
	GO:0019903	protein phosphatase binding	0.0251072	CDH2, RCAN2, CDH5
	GO:0008236	serine-type peptidase activity	0.0261274	PRSS3, SERPINE1, SERPINB2, PCSK9, PCSK6
	GO:0017171	serine hydrolase activity	0.0270772	PRSS3, SERPINE1, SERPINB2, PCSK9, PCSK6
	GO:0008233	peptidase activity	0.0281797	CPA4, PRSS3, SERPINE1, SERPINB2, PCSK9, CTSC, ADAMTS12, TINAGL1, PCSK6
	GO:0042153	RPTP-like protein binding	0.0311881	CDH2, CDH5
	GO:0019902	phosphatase binding	0.031412	CDH2, RCAN2, CDH5
	GO:0005125	cytokine activity	0.0348595	TNFSF4, GDF6, IL32, IL33, EBI3
