# Supplementary material for: Transcriptome analysis of periodontitis-associated fibroblasts by CAGE sequencing identified DLX5 and RUNX2 long variant as novel regulators involved in periodontitis
Source: Sci Rep. 2016 Sep 20;6:33666. doi: 10.1038/srep33666 (PMC5028883; doi:10.1038/srep33666)
Supplement: Supplementary Table S7 [file srep33666-s8.xls]

## Sheet: S7
	Supplementary Table S7. Gene with significantly higher expression in GFs in 3 microarray datasets.
	GSE3551	GSE19090	GSE22029
	7A5	ABI3BP	AADAC
	A2BP1	ACSS3	ABCA8
	A2M	ADH1A	ABCB11
	AAK1	ADH1B	ACADL
	ABCB1	AHR	ACP5
	ABCD4	ALCAM	ADAMTS1
	ABCG2	ANKRD29	ADRA2A
	ABLIM1	ANKRD5	ADRB3
	ABTB1	APOL1	ADRBK2
	ACAA2	AS3MT	AGR2
	ACE2	ASPN	AGT
	ACOT11	BARX1	AHR
	ACP5	C10orf107	AKR1B10
	ACTR6	C5orf23	ALDH1A1
	ACYP1	C8orf79	ALDH2
	ADAMTSL2	CA5B	ALX1
	ADHFE1	CACNA1C	AOC2
	ADO	CAP2	APBA2
	ADRA1D	CCDC144B	APLP1
	AFF4	CDH6	APOA4
	AGA	CMKLR1	APOE
	AGMAT	CNKSR3	APOL1
	AGR2	COLEC12	AQP3
	AHR	CP	ARSE
	AICDA	CPXM2	ASS1
	ALX1	CRABP2	AZGP1
	AMBP	CSGALNACT1	B3GALT1
	AMH	CST1	BARX1
	AMOT	CTSK	BBOX1
	ANGPTL2	CYP1B1	BCAM
	ANKRD18A	CYP39A1	BCL2L14
	ANKRD29	CYSLTR1	BDKRB2
	ANKS1B	DGKB	BDNF
	ANXA10	DLX1	BFSP1
	ANXA5	DLX5	BLNK
	AOC3	DNAJC6	BMP2
	APOA1	DSEL	BPESC1
	AREG	ECM2	C1QB
	ARHGAP15	EDIL3	C1R
	ARHGAP20	EDNRB	C1S
	ARHGAP22	EML5	C2
	ARHGAP24	EMP1	C3
	ARID5B	ENPP1	CACNA2D3
	ARRB2	ENPP2	CBS
	ART4	EPDR1	CCL5
	ATAD2	EPHX1	CD248
	ATP11A	EPSTI1	CD72
	ATP12A	EYA1	CD74
	B4GALNT4	F2R	CD79B
	BACH2	F2RL2	CDC25B
	BARD1	FAM107B	CDH13
	BARX1	FAM69A	CDH6
	BCL8	FBN2	CDKN1C
	BET3L	FIGF	CECR1
	BEX1	FLRT2	CFD
	BEX2	GCNT4	CFI
	BLM	GLDN	CKMT2
	BMP5	GPC3	CLDN17
	BMP8A	GREM1	CLIC2
	BSPRY	GREM2	CLU
	BUB1	GULP1	CNGA1
	C10orf11	HAPLN1	COL4A1
	C10orf116	HCN1	COL5A1
	C10orf83	HMOX1	CP
	C11orf9	IFI44L	CPVL
	C12orf4	ITGA8	CREG1
	C16orf73	ITGBL1	CROT
	C18orf54	KBTBD10	CSTA
	C19orf20	KCNJ2	CTRB1 /// CTRB2
	C1orf179	KIAA0232	CTSH
	C20orf79	KITLG	CXCL12
	C20orf82	KLHL13	CXCL14
	C21orf9	KYNU	CYLC2
	C2orf44	LEPR	CYP27A1
	C3orf52	LHX8	CYP7B1
	C8orf13	LOC100128816	CYTL1
	C9orf114	LOC84856	DACH1
	C9orf5	LOXL3	DCLK1
	C9orf52	LPHN2	DDX25
	CABLES2	LTBP1	DDX43
	CACNA2D1	LYRM5	DHCR24
	CADPS	MAB21L1	DHRS3
	CADPS2	MAB21L2	DIRAS3
	CCDC15	MAN1C1	DLX2
	CCDC41	MGC87042	DLX5
	CCDC77	MKX	DNASE1L1
	CCDC90B	MOCOS	DYNC1I1
	CCL15	MT1M	EFEMP1
	CD22	NETO1	EFNB3
	CD28	NPR3	ENTPD1
	CD40	NQO1	ENTPD3
	CDC23	NR4A3	EPAS1
	CDH1	NR5A2	EPHA3
	CDH4	OAS2	EPHX1
	CDKN2A	OLFML1	EYA1
	CENPQ	OMD	EYA2
	CETN3	PAX9	F13B
	CFH	PDGFD	F2
	CGRRF1	PENK	F3
	ChGn	PGF	FADS1
	CHRM5	PHOSPHO2	FADS2
	CHST9	PLCB4	FAM107A
	CILP2	PLCL2	FBN2
	CKMT1B	PPAP2B	FCGR2A
	CLDN4	PRKAR2B	FETUB
	CLGN	PRRX1	FGF13
	CMTM4	PRSS12	FLRT2
	CNKSR3	PSAT1	FLRT3
	COL14A1	PTGFR	FMO1
	COL9A2	RAB30	FMO3
	COL9A3	RALGPS2	FOXF1
	CPB2	RELN	FOXF2
	CPM	RNASET2	G0S2
	CPNE8	RNF144B	GAA
	CRLF1	RXFP1	GABRE
	CRTAP	SAMHD1	GADD45G
	CRTC3	SATB2	GAS2
	CSF2RB	SCIN	GBP2
	CSRP3	SCN9A	GML
	CSTF2T	SEMA3E	GPC3
	CTBP2	SERPINI1	GPR1
	CTSE	SESN3	GPRC5B
	CTSL1	SFRP1	GPX3
	CYP19A1	SGCD	GRIA1
	CYP1B1	SIX1	GRIN2A
	CYP4F8	SLC16A4	GUCY1B3
	CYSLTR1	SLC1A1	GYPC
	DCC	SLC2A12	H2AFY2
	DCLRE1B	SLC38A4	HAO1
	DDX19A	SLC38A6	HDC
	DEFA1	SLC9A9	HGD
	DENND2A	SNCA	HIST1H2BN
	DEPDC5	SNED1	HIST1H3C
	DGUOK	SNTB1	HLA-DQA1 /// HLA-DQA2
	DHCR24	ST8SIA1	HMGCS2
	DHFRL1	STAMBPL1	HNMT
	DHRS2	STK17B	HOXA10
	DIO2	TDRD1	HSD17B14
	DKFZP761M1511	TDRD6	HSD17B2
	DLX5	TFAP2C	HSPB8
	DNAH7	TMEM26	ICAM1
	DNAJC14	TMEM65	IFI27
	DNAJC6	TMTC1	IFI44L
	DNMT1	TOX	IFITM1
	DOCK2	TSPAN11	IFNA5
	DONSON	TTC39B	IGF2 /// INS-IGF2
	DPF3	TUBA3E	IGFBP6
	DPP6	VGLL3	IL15
	DPY19L2	VIT	IL32
	DSCR8	WLS	IMPG2
	DTL	XG	JAG1
	DZIP3		KCNC1
	ECHDC3		KCND3
	ECM2		KCNG1
	EDNRB		KCNK1
	EFCAB4B		KLK14
	EGR3		KLK15
	EIF1AD		KLKB1
	EIF4EBP2		KLRK1
	ELP3		KNG1
	ENDOD1		KRT19
	ENPEP		LAIR2
	ENPP4		LDB2
	EPB41L3		LGALS3BP
	EPHA1		LITAF
	EPHB1		LMAN1L
	EPHB4		LMO1
	EPSTI1		LMO2
	ERCC6L		LRRC17
	ERG		LSAMP
	ERO1LB		LSP1
	ERP27		LXN
	ERP29		MAB21L1
	ETV1		MAB21L2
	F10		MAF
	F2R		MAGEA3
	F2RL2		MAGEC1
	FAM18B		MAGEL2
	FAM27A		MAN1C1
	FAM82B		MAP3K8
	FANCF		MCAM
	FANCI		MDK
	FBLN1		MFGE8
	FBXO2		MKNK2
	FCER1G		MMP14
	FCN2		MN1
	FCRLA		MPPED2
	FGF18		MSX1
	FGFR4		MUSK
	FIGF		MX1
	FIZ1		MX2
	FLJ22662		MYOM2
	FLJ25770		NAP1L2
	FLJ25778		NDUFA4L2
	FLJ35776		NEUROD4
	FLJ35785		NF1
	FLJ40298		NFE2L3
	FLJ44606		NINJ1
	FLT1		NINJ2
	FMN1		NME5
	FNDC3B		NOV
	FOXA3		NPR1
	FOXN3		NQO1
	FRZB		NR1H3
	FSIP1		NR2F1
	FZD4		NRCAM
	GABRB2		NUPR1
	GALNAC4S-6ST		PALM
	GALNT3		PAX4
	GALNT6		PAX9
	GCLM		PCDH7
	GCM1		PCDHGB6
	GFI1		PCOLCE2
	GJB5		PDE1A
	GK		PDGFA
	GLUL		PDLIM3
	GNG4		PENK
	GNPDA2		PF4V1
	GP9		PGF
	GPA33		PIK3C2B
	GPC3		PIR
	GPC4		PITX1
	GPM6B		PLA1A
	GPR109A		PLA2G16
	GPR143		PLCE1
	GPR177		PLCL1
	GPX2		PLK2
	GPX3		PPP5C
	GRAMD2		PRDM16
	GREM2		PTCH1
	GRIA3		PTGDS
	GRID2		PTGFR
	GRIP1		PTGIS
	GRIP2		PTK2B
	GSTM5		PTPRC
	GTF3C3		PTPRN2
	GTF3C4		PTPRO
	GYG2		PTPRZ1
	H2AFV		PURG
	hCG_2044975		QPRT
	HEXB		RAB33A
	HEYL		RAB3A
	HGF		RARRES1
	HISPPD2A		RARRES2
	HLA-DQB1		RARRES3
	HLA-DRB1		RASL12
	HLA-DRB4		RBMXL2
	HLF		RELN
	HMGN1		RENBP
	HNRPH1		RGS11
	HPD		RHO
	HS2ST1		RNASET2
	HSPC159		RNF185
	ICAM4		RS1
	ICK		S1PR1
	IGF2		SCARF1
	IGFBP1		SCG2
	IGL@		SCRG1
	IGSF3		SEMA3B
	IL13RA1		SEMA3E
	IL2RG		SEMA4D
	ING1		SEPP1
	INSL6		SERPINA3
	ITGA10		SERPINB9
	ITGA2		SFRP4
	ITGA2B		SGK1
	ITGA8		SH3GL2
	ITGB8		SHC3
	ITM2A		SHOX
	JTB		SIX1
	KBTBD10		SIX2
	KCNH2		SLC12A7
	KCNMA1		SLC15A1
	KCNQ3		SLC22A7
	KDELR2		SLC24A3
	KHDRBS3		SLC37A1
	KIAA0232		SLC39A2
	KIAA0888		SLC39A8
	KIAA1086		SLC5A1
	KIAA1219		SLC7A7
	KIAA1946		SLPI
	KIF1B		SNCA
	KLHL13		SNCAIP
	KLHL32		SOCS1
	KPTN		SOD3
	KTN1		SOX4
	KYNU		SPON2
	LAMC1		ST8SIA1
	LASS5		STAC
	LDB2		SYN1
	LGALS4		SYNPO
	LIG4		TAS2R16
	LILRB1		TBX2
	LIMK1		TCN2
	LIN28B		TG
	LIPC		TGFBI
	LMOD3		THPO
	LOC148003		TLR3
	LOC254808		TLX3
	LOC283682		TNFAIP2
	LOC284232		TNFAIP6
	LOC285941		TNFSF10
	LOC340073		TP73
	LOC388610		TRAIP
	LOC389662		TRHDE
	LOC389831		TRHR
	LOC400456		TRIB3
	LOC401504		TRPC4
	LOC440459		TSPAN32
	LOC441601		VIL1
	LOC442075		WARS
	LOC643008		WIF1
	LOC643143		ZFPM2
	LOC645722		ZNF254
	LOC728340
	LOC729374
	LOC729723
	LOC730200
	LPHN2
	LRBA
	LRP3
	LRRC27
	LRRC28
	LRRC3B
	LRRC51
	LRRC8B
	LRRK2
	LTBP1
	LYNX1
	MACROD1
	MAG1
	MAGEA5
	MAP1A
	MAP1B
	MAP1D
	MAP6
	MAP9
	MARCH9
	MCCC2
	MCM5
	MDFIC
	MGAT4A
	MGC12916
	MGC29506
	MGC34829
	MGC5370
	MGP
	MIRH1
	MLLT4
	MME
	MMP23B
	MMRN2
	MN1
	MPI
	MST1R
	MTERF
	MTF1
	MTHFD1
	MUC15
	MYLPF
	MYRIP
	NES
	NFASC
	NFIB
	NP
	NPAL1
	NPC1
	NPTX1
	NR0B1
	NR3C2
	NR5A2
	NRBP1
	NRXN1
	NSL1
	NSMCE4A
	NSUN2
	NT5E
	NTNG1
	NTRK2
	NTS
	NUP210L
	NUP35
	ODC1
	OMD
	OPN3
	OSTM1
	PABPC4
	PACRG
	PAK3
	PAQR9
	PAX3
	PAX9
	PCBP3
	PCDH18
	PDE2A
	PDE3B
	PDGFRA
	PENK
	PEPD
	PFDN6
	PGAM5
	PGF
	PHF14
	PID1
	PIGO
	PIK3CG
	PITPNC1
	PKLR
	PLAC2
	PLAU
	PLCH1
	PLCL2
	PLEKHG6
	PNCK
	POLR2B
	POP1
	POU5F1
	POU6F1
	PPFIA4
	PPM1M
	PPOX
	PPP1R2P9
	PPP2R2C
	PPP2R2D
	PRAP1
	PRKCB1
	PRKCE
	PRKG2
	PRR11
	PRRT2
	PRRT3
	PRSS12
	PRSS7
	PSMA8
	PSMB9
	PTPN21
	RAB3C
	RABGAP1L
	RARRES1
	RARRES2
	RASGRF2
	RASGRP3
	RAVER2
	RBM20
	RBM26
	RBM35A
	RBP4
	RDH16
	RFESD
	RGMA
	RGS2
	RGS4
	RGS5
	RGS7
	RILPL2
	RIMS2
	RLBP1
	RNASET2
	RNF32
	ROD1
	RPL10
	RPL29
	RPL34
	RPS6KA5
	SCARA5
	SCFD2
	SCGB2A2
	SCN2A
	SCN9A
	SCPEP1
	SEMA6A
	SEMA6D
	SEPP1
	SERPING1
	SERTAD4
	SESN3
	SETD3
	SFPQ
	SGEF
	SHOX2
	SHPRH
	SIGLECP3
	SIRPA
	SIX1
	SIX3
	SLAIN1
	SLC10A1
	SLC12A7
	SLC16A6
	SLC19A3
	SLC25A21
	SLC26A2
	SLC30A8
	SLC35F5
	SLC38A1
	SLC43A2
	SLC46A3
	SLC5A12
	SLC6A15
	SLC7A8
	SLCO4A1
	SOX8
	SPAG16
	SPAG5
	SPATA5
	SPRR2G
	SPTBN2
	SSFA2
	STAMBP
	STAP2
	STBD1
	STIL
	STK38L
	STOM
	SUSD2
	SV2B
	SYK
	SYMPK
	SYN1
	SYNGR2
	SYT4
	SYT6
	SYTL5
	T
	TBC1D8
	TBL2
	TBX3
	TCF12
	TDRKH
	TEKT4
	TFAP2A
	TFAP4
	TFF1
	TGDS
	THBS4
	THEM5
	THPO
	TLE3
	TMC5
	TMCO2
	TMEM116
	TMPRSS2
	TNFRSF11B
	TNFSF10
	TNRC6B
	TOM1L1
	TOX
	TOX2
	TPK1
	TPM4
	TRDMT1
	TREX1
	TRHDE
	TRIB1
	TRIM34
	TRIM50
	TRNT1
	TSPAN11
	TTF2
	TWF1
	UFD1L
	ULK4
	VCAM1
	VIT
	VMO1
	VTI1A
	WAC
	WDR36
	WDR72
	XIRP2
	XIST
	XPNPEP1
	XRRA1
	YME1L1
	YY1
	ZAP70
	ZC3H12C
	ZFP14
	ZIC2
	ZNF250
	ZNF264
	ZNF286A
	ZNF292
	ZNF364
	ZNF471
	ZNF516
	ZNF544
	ZNF616
	ZNF624
	ZNF683
	ZNF689
	ZNF720
	ZNF788
	ZNF93
	ZSCAN4
