# Supplementary material for: Transcriptome analysis of periodontitis-associated fibroblasts by CAGE sequencing identified DLX5 and RUNX2 long variant as novel regulators involved in periodontitis
Source: Sci Rep. 2016 Sep 20;6:33666. doi: 10.1038/srep33666 (PMC5028883; doi:10.1038/srep33666)
Supplement: Supplementary Table S8 [file srep33666-s9.xls]

## Sheet: S8
	Supplementary Table S8. Differentially expressed ncRNAs between GFs and other fibroblasts.
	ncRNAs
	Position	logFC	logCPM	FDR	type			FC: fold change
	p@chr1:75599683..75599699,-	7.94631	3.0563	1.38463e-82	lncrna			CPM: counts per million
	p@chr1:75599672..75599682,-	6.93075	1.0035	1.35302e-31	lncrna			lncrna: long non-coding RNA
	p1@LOC100506305	5.49216	1.2828	4.27847e-15	linc			linc: long intergenic non-coding RNA
	p@chr11:68105668..68105675,-	10.5938	3.80887	8.40539e-14	lncrna
	p1@ENST00000499137,p1@ENST00000500986,p1@uc001tcu.2,p1@uc001tcv.1	3.55075	2.45273	1.04672e-10	lncrna
	p1@ENST00000521483,p1@ENST00000523786	5.30994	4.72501	1.42561e-10	linc
	p1@ENST00000518662,p1@uc003xtb.1	6.2453	1.07338	2.13894e-10	antisense
	p@chr6:1389613..1389637,-	4.98476	1.34739	3.20697e-10	linc
	p@chr6:1389647..1389668,-	4.05091	1.34079	1.34392e-08	linc
	p2@ENST00000534496	2.12502	1.24593	2.66296e-07	lncrna
	p1@ENST00000519144	3.02078	1.05476	2.74043e-06	linc
	p1@ADAMTS9-AS2	2.71498	1.18452	2.87309e-06	antisense
	p1@uc002kzp.2	2.22357	2.79081	4.66943e-06	antisense
	p@chr11:122027810..122027839,-	3.99382	2.31415	4.90025e-06	lncrna
	p@chr1:241576976..241576987,+	4.61849	1.06555	6.99178e-06	linc
	p1@ENST00000423770,p1@ENST00000432742	4.06702	1.33203	9.24898e-06	linc
	p1@ENST00000332123,p1@ENST00000429940	2.52053	1.6453	1.50695e-05	linc
	p1@LOC100133669	2.55285	2.00267	2.09323e-05	linc
	p@chr1:241577012..241577023,+	3.95739	1.13089	7.46213e-05	linc
	p2@ENST00000519144	3.19169	1.02406	0.000121806	linc
	p4@MIR100HG	2.39444	2.33768	0.000197031	lncrna
	p@chr1:241577036..241577064,+	3.59684	2.81233	0.000206309	linc
	p@chr20:46653922..46653986,+	3.56629	1.66513	0.000265127	linc
	p1@LOC144481	2.75911	1.36479	0.000311629	lncrna
	p1@ENST00000502764	-5.17335	2.26238	0.000316273	antisense
	p1@AK123554	2.59065	2.14281	0.000422681	linc
	p1@SPON1	3.26211	4.04523	0.00424714	lncrna
	p1@SEMA3B	2.36494	3.25174	0.00425527	lncrna
	p@chr4:174430774..174430814,+	-2.79202	3.36507	0.00583285	linc
	p1@ENST00000550380	-3.05583	4.82494	0.00619918	linc
	p1@HOTAIRM1	-4.72331	2.06927	0.00682062	antisense
	p1@ENST00000503066	-4.7242	3.09574	0.00948689	antisense
	p1@ENST00000510850,p1@ENST00000512260,p1@ENST00000515403	2.76932	1.28292	0.0106619	linc
	p@chr7:17029836..17029878,+	2.67763	1.8865	0.0120019	linc
	p@chr7:100773872..100773904,-	-3.06444	1.46589	0.014306	lncrna
	p1@LINC00473	2.63446	1.04145	0.0148546	linc
	p1@ENST00000547804,p1@uc001rjo.1	-2.51593	1.84896	0.0149732	linc
	p3@MIR31HG	-2.83308	1.67012	0.0164775	lncrna
	p1@ENST00000440016	-5.64877	1.89051	0.0247873	antisense
	p1@ENST00000429588	-5.89435	2.03035	0.0253922	antisense
	p@chr18:44790480..44790556,+	-5.94179	2.62088	0.025908	linc
	p@chr7:100773764..100773799,-	-3.17952	1.75144	0.028617	lncrna
	p1@LOC646576	-2.56163	3.14053	0.030149	antisense
	p2@CU686887	2.45241	1.23222	0.0330839	lncrna
	p1@LOC400550	2.87487	3.80851	0.0333995	linc
	p@chr7:100773914..100773948,-	-3.13455	2.04515	0.035308	lncrna
	p1@CU686887	2.42359	2.98652	0.0367063	lncrna
	p1@ENST00000508564	-4.71616	2.42812	0.0439663	linc
	p1@ENST00000409910	-4.6789	3.87618	0.0471411	linc
	p2@JRK	2.16909	2.3036	0.0481812	lncrna
