# Supplementary material for: Transcriptome analysis of periodontitis-associated fibroblasts by CAGE sequencing identified DLX5 and RUNX2 long variant as novel regulators involved in periodontitis
Source: Sci Rep. 2016 Sep 20;6:33666. doi: 10.1038/srep33666 (PMC5028883; doi:10.1038/srep33666)
Supplement: Supplementary Table S9 [file srep33666-s10.xls]

## Sheet: S9
	Supplementary Table S9. CAGE-defined promoters differentially expressed between PAFs and patient-matched non-PAFs.
	CAGE-defined promoter	logFC	logCPM	FDR			FC: fold change
	p1@CBLN2	-8.59411	2.35435	7.93841e-05			CPM: counts per million
	p2@DLX5	-7.34525	1.4398	1.91935e-05
	p@chr15:33384583..33384602,-	-6.89329	0.933186	0.000491206
	p1@KRT14	-6.83608	1.88946	0.00304153
	p@chr3:191143312..191143322,+	-6.82317	1.21074	0.000304502
	p2@LAMP5	-6.71805	0.764331	0.00154367
	p@chr15:33384526..33384543,-	-6.66293	0.761833	0.00154367
	p1@LAMP5	-6.64729	0.722673	0.00201705
	p1@SOX6	-6.30566	0.604476	0.00982886
	p@chr15:33390538..33390547,-	-6.26063	0.435032	0.00908814
	p3@SHMT2	-6.23743	0.518701	0.0444655
	p1@DLX5	-6.23042	2.07568	1.09859e-05
	p1@AIM2	-6.08308	0.379134	0.0152952
	p@chr17:59475669..59475689,+	-5.81484	0.217513	0.031158
	p24@RUNX2	-5.77701	0.204778	0.0294633
	p1@PENK	-5.74622	8.82235	0.01569
	p1@CPNE4	-5.71168	0.082804	0.0577647
	p1@FAM162B	-5.50844	1.74604	7.98283e-05
	p1@HM149340	-5.50549	-0.0652791	0.0864986
	p1@FLJ35024	-5.15802	-0.200146	0.0864986
	p@chr16:86532148..86532166,-	-5.15158	1.16841	0.0152952
	p2@CBLN2	-4.89233	0.983936	0.0577647
	p1@RUNX2	-4.39441	3.66685	0.0003846
	p5@NCOA7	-4.37899	0.813703	0.0583135
	p3@LAMP5	-4.33082	0.56184	0.0393565
	p2@PLEKHA5	-4.30647	3.34053	0.00982886
	p3@PENK	-4.20719	0.488017	0.0583135
	p5@C7orf58	-4.19035	1.74979	0.0583135
	p@chr15:49090180..49090194,-	-4.14329	0.473225	0.0992091
	p11@RBPJ	-4.03249	1.34068	0.0193309
	p@chr17:39264496..39264528,+	-4.01144	1.53169	0.00754346
	p1@MEST	-3.61401	4.02654	0.00154367
	p1@HAPLN1	-3.57319	5.61315	0.00335354
	p3@HAPLN1	-3.44158	2.84405	0.0393565
	p4@HAPLN1	-2.87078	3.24309	0.0583135
	p@chr15:82386305..82386390,+	-2.86169	1.89999	0.0246325
	p2@HAPLN1	-2.7639	4.24888	0.00520403
	p1@HOMER2	-2.67577	3.16289	0.00908814
	p@chr11:69468466..69468480,+	-2.64697	1.74063	0.0731712
	p1@WNT16	-2.62954	3.04247	0.0221408
	p2@MME	-2.27457	3.68878	0.0286282
	p1@FOS	-2.21221	5.60629	0.0864986
	p3@RBPJ	-2.13683	4.62094	0.0208895
	p2@COL10A1	-2.07436	3.5215	0.0972093
	p1@MME	-1.89312	4.2771	0.0537748
	p1@SYTL2	-1.8806	4.67888	0.0673466
	p2@SOCS2	1.75348	4.61643	0.0585895
	p1@ENST00000550290	1.90957	4.81625	0.0159144
	p1@TP53I11	1.91601	4.25236	0.0170815
	p6@SOCS2	1.92068	2.92186	0.0932662
	p1@RHBDF2	1.93404	2.6375	0.0864986
	p1@NR4A3	2.13198	2.76367	0.0731712
	p1@FAM110B	2.17572	2.39752	0.0583135
	p@chr1:115822929..115822945,+	2.23747	2.0148	0.0976386
	p3@MRPS22	2.35027	2.03422	0.0246325
	p1@MMP3	2.39985	5.46206	0.0243128
	p1@CXCL1	2.41876	6.21318	0.0263667
	p3@TNFRSF21	2.43227	1.35206	0.074244
	p3@CORO2B	2.45957	2.50851	0.0258182
	p1@ICAM1	2.49125	3.90827	0.0185691
	p@chr12:88813035..88813063,-	2.50747	2.88666	0.0352115
	p6@NR2F2	2.52305	1.54593	0.0739075
	p2@IL32	2.53636	2.67753	0.0170815
	p1@TNS1	2.54345	1.98963	0.0998804
	p3@NR4A3	2.64518	1.1823	0.0522206
	p3@AKAP12	2.69353	1.28078	0.0984495
	p1@CLDN1	2.71419	1.24299	0.0988397
	p@chr17:813073..813107,+	2.79537	2.86774	0.0185691
	p2@TP53I11	2.79641	3.42306	0.000582911
	p1@TNFRSF6B	2.82127	4.74048	0.00982886
	p1@MEGF6	2.82544	2.11983	0.0152952
	p1@PTGIR	2.89579	1.6964	0.00985526
	p1@ELTD1	2.90512	1.84454	0.0170815
	p1@C16orf74	2.93981	1.7972	0.0473014
	p1@NEDD4L	3.01034	1.44362	0.0286282
	p1@GFRA1	3.03799	1.56563	0.0583135
	p3@CLDN11	3.06144	1.70998	0.0522206
	p7@SH3BP2	3.15208	0.759962	0.031467
	p4@TCF4	3.15823	1.38635	0.0193309
	p4@FHL1	3.20781	2.96133	0.00520403
	p2@CCRL1	3.24677	0.991513	0.0671635
	p3@IL32	3.26973	3.00885	0.0011773
	p2@TNS3	3.27569	2.29372	0.00255772
	p@chr19:1169170..1169212,-	3.35027	1.07009	0.0246325
	p5@IL32	3.35831	0.752614	0.0268098
	p5@POLM	3.36079	0.81727	0.0147314
	p1@LOC144481	3.36165	1.7438	0.0154844
	p1@C3	3.45677	0.503185	0.0798594
	p2@PHACTR1	3.56535	1.08461	0.0537748
	p@chr2:105469718..105469783,+	3.57637	1.74685	0.00762134
	p5@PBX1	3.60722	0.987347	0.0671635
	p1@TNFAIP2	3.64166	1.61976	0.000390959
	p11@NR2F2	3.66839	0.608044	0.0310361
	p7@PHACTR1	3.67436	0.607595	0.0391466
	p1@PTGDS	3.81477	2.11163	0.0671635
	p1@ENST00000447876	3.8535	0.633255	0.0671635
	p1@FRMD3	3.85418	0.956641	0.0148393
	p@chr7:106264498..106264512,+	3.86456	0.531479	0.0193309
	p1@F3	4.03768	7.3657	0.01569
	p3@NETO1	4.07194	0.0411455	0.0739075
	p3@uc003lyl.3	4.14559	-0.156326	0.0907071
	p1@IL32	4.18493	2.85268	9.96784e-06
	p15@SEMA3A	4.36031	0.783997	0.0984495
	p1@NKX2-6	4.39937	0.437429	0.0537748
	p1@GPR4,p2@OPA3	4.43642	0.18959	0.0513098
	p@chr11:121896661..121896676,-	4.43896	1.55815	0.00183508
	p1@ENST00000434309	4.44201	0.442765	0.0194115
	p4@DNM1	4.51727	1.64364	0.0369114
	p@chr4:184271970..184271992,-	4.5494	0.681347	0.0185691
	p1@THBS4	4.57166	0.980122	0.0600947
	p7@PBX1	4.83179	0.884581	0.00662982
	p1@WNK4	4.83403	1.99003	1.09859e-05
	p1@EREG	4.88649	2.56047	0.000117862
	p@chr13:36052779..36052793,-	4.90203	0.730191	0.00652976
	p1@RXFP1	4.98249	0.911325	0.00452755
	p1@GREB1L	5.01353	1.5803	0.000491206
	p1@ROBO2	5.04161	2.19176	0.00243889
	p3@NBEA	5.06928	0.906128	0.00288098
	p2@CU679244	5.08619	-0.377529	0.0900372
	p@chr4:151505281..151505314,+	5.10696	1.07975	0.00243889
	p1@AJAP1	5.13414	1.72738	0.000304502
	p@chr4:151505217..151505229,+	5.15155	-0.20915	0.0864986
	p1@ST6GALNAC3	5.20349	-0.149165	0.0789527
	p2@EMX2	5.3137	-0.0950854	0.0583135
	p@chr19:46894342..46894354,+	5.3485	0.0146069	0.0826137
	p2@GREB1L	5.36766	-0.100035	0.0580166
	p1@SHC3	5.37168	-0.102506	0.073032
	p20@MMP1	5.37169	-0.0405259	0.0537748
	p1@GPR63	5.37865	0.0133825	0.0761247
	p@chr11:102661061..102661115,-	5.37986	0.0655269	0.0984495
	p4@INPP4B	5.39369	-0.144873	0.0333345
	p2@EDNRB	5.45308	0.113601	0.0857028
	p1@GIMAP1,p1@GIMAP2	5.46477	-0.0503542	0.056444
	p2@TNIP1	5.5001	1.40502	0.00950938
	p@chr16:85617192..85617217,-	5.53796	-0.143074	0.0336113
	p1@SFRP2	5.60658	1.67556	0.00597461
	p1@EDNRB	5.64048	0.250264	0.0558337
	p1@RSPO3	5.64491	-0.331583	0.0393565
	p1@CDH18	5.68066	0.0919322	0.0789527
	p2@AJAP1	5.68642	-0.334232	0.0296989
	p1@STEAP4	5.69018	0.0931311	0.0577647
	p2@SSTR1	5.70062	0.0955307	0.0348235
	p@chr1:240569692..240569715,+	5.8316	1.49516	0.00754346
	p3@TCIRG1	5.83744	0.240795	0.0132112
	p@chr3:74663830..74663873,-	5.90616	0.112537	0.00772115
	p2@ENST00000442937	5.99555	0.407667	0.00967396
	p@chr1:119427224..119427229,-	6.06181	0.560315	0.025888
	p1@DPP4	6.08433	0.355766	0.00582624
	p18@NIPAL2	6.23853	0.693851	0.0174195
	p1@SSTR1	6.35214	0.532301	0.00424397
	p20@NIPAL2	6.35756	0.786598	0.0145914
	p2@NBEA	6.59429	0.733643	0.000582911
	p@chr1:119530930..119530971,-	6.62356	0.981583	0.00491035
	p@chr2:227662137..227662182,+	6.64588	0.192571	0.00424397
	p1@PITX2	7.09328	1.3261	0.000324115
	p9@SEMA3A	7.15122	1.38778	0.000324115
	p1@RSPO4	7.41202	1.35958	9.51961e-05
	p@chr11:121896641..121896653,-	7.48074	3.23042	3.31716e-09
