# Supplementary material for: Transcriptome analysis of periodontitis-associated fibroblasts by CAGE sequencing identified DLX5 and RUNX2 long variant as novel regulators involved in periodontitis
Source: Sci Rep. 2016 Sep 20;6:33666. doi: 10.1038/srep33666 (PMC5028883; doi:10.1038/srep33666)
Supplement: Supplementary Table S10 [file srep33666-s11.xls]

## Sheet: S10
	Supplementary Table S10. Up- and down-regulated genes in PAFs compared to patient-matched non-PAFs.
	Up-regulated genes in PAFs					Down-regulated genes in PAFs
	Gene symbol	logFC	logCPM	FDR		Gene symbol	logFC	logCPM	FDR			FC: fold change
	IL32	4.18493	2.85268	9.96784e-06		DLX5	-6.23042	2.07568	1.09859e-05			CPM: counts per million
	WNK4	4.83403	1.99003	1.09859e-05		CBLN2	-8.59411	2.35435	7.93841e-05
	RSPO4	7.41202	1.35958	9.51961e-05		FAM162B	-5.50844	1.74604	7.98283e-05
	EREG	4.88649	2.56047	0.000117862		RUNX2	-4.39441	3.66685	0.0003846
	AJAP1	5.13414	1.72738	0.000304502		MEST	-3.61401	4.02654	0.00154367
	PITX2	7.09328	1.3261	0.000324115		LAMP5	-6.64729	0.722673	0.00201705
	TNFAIP2	3.64166	1.61976	0.000390959		KRT14	-6.83608	1.88946	0.00304153
	GREB1L	5.01353	1.5803	0.000491206		HAPLN1	-3.57319	5.61315	0.00335354
	ROBO2	5.04161	2.19176	0.00243889		HOMER2	-2.67577	3.16289	0.00908814
	SSTR1	6.35214	0.532301	0.00424397		SOX6	-6.30566	0.604476	0.00982886
	RXFP1	4.98249	0.911325	0.00452755		AIM2	-6.08308	0.379134	0.0152952
	DPP4	6.08433	0.355766	0.00582624		PENK	-5.74622	8.82235	0.01569
	SFRP2	5.60658	1.67556	0.00597461		WNT16	-2.62954	3.04247	0.0221408
	TNFRSF6B	2.82127	4.74048	0.00982886		MME	-1.89312	4.2771	0.0537748
	PTGIR	2.89579	1.6964	0.00985526		CPNE4	-5.71168	0.082804	0.0577647
	FRMD3	3.85418	0.956641	0.0148393		SYTL2	-1.8806	4.67888	0.0673466
	MEGF6	2.82544	2.11983	0.0152952		HM149340	-5.50549	-0.0652791	0.0864986
	LOC144481	3.36165	1.7438	0.0154844		FLJ35024	-5.15802	-0.200146	0.0864986
	F3	4.03768	7.3657	0.01569		FOS	-2.21221	5.60629	0.0864986
	ENST00000550290	1.90957	4.81625	0.0159144
	TP53I11	1.91601	4.25236	0.0170815
	ELTD1	2.90512	1.84454	0.0170815
	ICAM1	2.49125	3.90827	0.0185691
	ENST00000434309	4.44201	0.442765	0.0194115
	MMP3	2.39985	5.46206	0.0243128
	CXCL1	2.41876	6.21318	0.0263667
	NEDD4L	3.01034	1.44362	0.0286282
	RSPO3	5.64491	-0.331583	0.0393565
	C16orf74	2.93981	1.7972	0.0473014
	GPR4,p2@OPA3	4.43642	0.18959	0.0513098
	NKX2-6	4.39937	0.437429	0.0537748
	EDNRB	5.64048	0.250264	0.0558337
	GIMAP1,GIMAP2	5.46477	-0.0503542	0.056444
	STEAP4	5.69018	0.0931311	0.0577647
	FAM110B	2.17572	2.39752	0.0583135
	GFRA1	3.03799	1.56563	0.0583135
	THBS4	4.57166	0.980122	0.0600947
	PTGDS	3.81477	2.11163	0.0671635
	ENST00000447876	3.8535	0.633255	0.0671635
	SHC3	5.37168	-0.102506	0.073032
	NR4A3	2.13198	2.76367	0.0731712
	GPR63	5.37865	0.0133825	0.0761247
	ST6GALNAC3	5.20349	-0.149165	0.0789527
	CDH18	5.68066	0.0919322	0.0789527
	C3	3.45677	0.503185	0.0798594
	RHBDF2	1.93404	2.6375	0.0864986
	CLDN1	2.71419	1.24299	0.0988397
	TNS1	2.54345	1.98963	0.0998804
