# Supplementary material for: Transcriptome analysis of periodontitis-associated fibroblasts by CAGE sequencing identified DLX5 and RUNX2 long variant as novel regulators involved in periodontitis
Source: Sci Rep. 2016 Sep 20;6:33666. doi: 10.1038/srep33666 (PMC5028883; doi:10.1038/srep33666)
Supplement: Supplementary Table S11 [file srep33666-s12.xls]

## Sheet: S11
	Supplementary Table S11. GO analysis of up-regulated genes in PAFs compared to patient-matched non-PAFs.
	Term	Biogical Process	p-value	Genes
	GO:0007166	cell surface receptor linked signal transduction	0.000219638	CXCL1, RXFP1, C3, GPR63, GPR4, EDNRB, RSPO4, PTGIR, EREG, SFRP2, SSTR1, RSPO3, GFRA1, ELTD1, SHC3
	GO:0002697	regulation of immune effector process	0.0026105	ICAM1, C3, DPP4, GIMAP1
	GO:0007610	behavior	0.00855499	CXCL1, EDNRB, PTGDS, ROBO2, NR4A3, SHC3
	GO:0002706	regulation of lymphocyte mediated immunity	0.00952531	C3, DPP4, GIMAP1
	GO:0007186	G-protein coupled receptor protein signaling pathway	0.00967462	CXCL1, EDNRB, PTGIR, RXFP1, C3, SSTR1, GPR63, ELTD1, GPR4
	GO:0002822	regulation of adaptive immune response based on somatic recombination of immune receptors built from immunoglobulin superfamily domains	0.00986785	C3, DPP4, GIMAP1
	GO:0002819	regulation of adaptive immune response	0.0102158	C3, DPP4, GIMAP1
	GO:0007155	cell adhesion	0.0110698	ICAM1, CDH18, CLDN1, IL32, ROBO2, AJAP1, THBS4
	GO:0022610	biological adhesion	0.0111432	ICAM1, CDH18, CLDN1, IL32, ROBO2, AJAP1, THBS4
	GO:0002703	regulation of leukocyte mediated immunity	0.0120362	C3, DPP4, GIMAP1
	GO:0051130	positive regulation of cellular component organization	0.0131118	EREG, C3, ROBO2, NEDD4L
	GO:0043066	negative regulation of apoptosis	0.0154198	TNFRSF6B, EDNRB, NKX2-6, F3, GIMAP1
	GO:0043069	negative regulation of programmed cell death	0.0161565	TNFRSF6B, EDNRB, NKX2-6, F3, GIMAP1
	GO:0060548	negative regulation of cell death	0.0163065	TNFRSF6B, EDNRB, NKX2-6, F3, GIMAP1
	GO:0031349	positive regulation of defense response	0.0169341	EREG, C3, GIMAP1
	GO:0042127	regulation of cell proliferation	0.0188508	CXCL1, EDNRB, TP53I11, EREG, SSTR1, NKX2-6, F3
	GO:0019932	second-messenger-mediated signaling	0.0260569	EDNRB, PTGIR, RXFP1, SSTR1
	GO:0048584	positive regulation of response to stimulus	0.0263435	EREG, C3, F3, GIMAP1
	GO:0002684	positive regulation of immune system process	0.0269219	ICAM1, EREG, C3, GIMAP1
	GO:0002891	positive regulation of immunoglobulin mediated immune response	0.0296885	C3, GIMAP1
	GO:0002714	positive regulation of B cell mediated immunity	0.0296885	C3, GIMAP1
	GO:0007626	locomotory behavior	0.0384967	CXCL1, EDNRB, PTGDS, ROBO2
	GO:0016337	cell-cell adhesion	0.039204	ICAM1, CDH18, CLDN1, ROBO2
	GO:0016477	cell migration	0.039204	ICAM1, EDNRB, TNS1, THBS4
	GO:0007187	G-protein signaling, coupled to cyclic nucleotide second messenger	0.0393274	PTGIR, RXFP1, SSTR1
	GO:0006928	cell motion	0.0397535	ICAM1, EDNRB, TNS1, ROBO2, THBS4
	GO:0042110	T cell activation	0.0463755	ICAM1, DPP4, GIMAP1
	GO:0019935	cyclic-nucleotide-mediated signaling	0.0490461	PTGIR, RXFP1, SSTR1
	Term	Cellular Component	p-value	Genes
	GO:0005576	extracellular region	0.000354937	TNFRSF6B, CXCL1, ICAM1, C3, IL32, MMP3, RSPO4, PTGDS, EREG, SFRP2, F3, RSPO3, MEGF6, TNFAIP2, DPP4, THBS4
	GO:0005615	extracellular space	0.0036264	CXCL1, ICAM1, EREG, C3, F3, IL32, MMP3, TNFAIP2
	GO:0044421	extracellular region part	0.00634288	CXCL1, ICAM1, EREG, C3, F3, IL32, MMP3, TNFAIP2, THBS4
	GO:0005886	plasma membrane	0.0152309	STEAP4, ICAM1, RXFP1, GPR63, AJAP1, GPR4, EDNRB, PTGIR, TNS1, EREG, SSTR1, WNK4, CDH18, F3, CLDN1, GFRA1, ROBO2, ELTD1, DPP4
	GO:0044459	plasma membrane part	0.0221856	ICAM1, AJAP1, GPR4, EDNRB, PTGIR, TNS1, EREG, SSTR1, WNK4, F3, CLDN1, ROBO2, DPP4
	GO:0031224	intrinsic to membrane	0.0448303	RHBDF2, GIMAP2, STEAP4, ICAM1, RXFP1, GPR63, AJAP1, GPR4, GIMAP1, FRMD3, EDNRB, ST6GALNAC3, PTGIR, EREG, SSTR1, CDH18, F3, CLDN1, GFRA1, ROBO2, ELTD1, GREB1L, DPP4
	Term	Molecular Function	p-value	Genes
	GO:0008201	heparin binding	0.0264873	RSPO4, RSPO3, THBS4
	GO:0005539	glycosaminoglycan binding	0.0463857	RSPO4, RSPO3, THBS4
