# Supplementary material for: Transcriptome analysis of periodontitis-associated fibroblasts by CAGE sequencing identified DLX5 and RUNX2 long variant as novel regulators involved in periodontitis
Source: Sci Rep. 2016 Sep 20;6:33666. doi: 10.1038/srep33666 (PMC5028883; doi:10.1038/srep33666)
Supplement: Supplementary Table S12 [file srep33666-s13.xls]

## Sheet: S12
	Supplementary Table S12. Gene expression profiling in GF following DLX5 knockdown (DLX5 miR #2).
	Probe ID	Gene Symbol	Fold Change
	227265_at	FGL2	0.0142677
	1562648_at	CCDC88A	0.0167394
	219869_s_at	SLC39A8	0.0189713
	207014_at	GABRA2	0.0215867
	1554329_x_at	STXBP4	0.0238181
	227235_at	GUCY1A3	0.024306
	1555127_at	MOCS1	0.024437
	1562253_at	SLC7A11-AS1	0.0250605
	1552747_a_at	PP2D1	0.0256048
	205501_at	PDE10A	0.0260006
	237982_at	LOC101928327	0.027419
	236378_at	CIB4	0.0283048
	232216_at	YME1L1	0.0286805
	1561757_a_at	LOC283352	0.0293904
	212670_at	ELN	0.0302697
	240427_at	LOC101929050	0.0309087
	218730_s_at	OGN	0.0309288
	206622_at	TRH	0.0318544
	1562923_at	LOC101928449	0.0323935
	214621_at	GYS2	0.0333316
	223837_at	GULP1	0.0351445
	237863_at	TMPO	0.03659
	1552880_at	SEC16B	0.0367362
	1560011_at	AX747544 /// JRK	0.0399375
	208188_at	KRT9	0.040335
	232251_at	NUDT16P1	0.0405401
	205028_at	TRO	0.0407968
	1565900_at	METTL15	0.0423849
	223523_at	TMEM108	0.0438961
	1558787_a_at	TSPAN3	0.0462691
	205680_at	MMP10	0.04682
	1562674_at	LOC101929325	0.047451
	208396_s_at	PDE1A	0.0485202
	244315_at	PLSCR1	0.0497714
	237909_at	ADAM6	0.0498278
	1560396_at	KLHL6	0.0508571
	1554286_at	FLJ25758	0.0541468
	232463_at	LINC00685	0.0583379
	232486_at	LRFN1	0.0597807
	217242_at	ZNF154	0.0602845
	207201_s_at	SLC22A1	0.0609291
	236112_at	LINC01096	0.0616009
	208345_s_at	POU3F1	0.0616288
	1552816_at	NXNL2	0.0621205
	238127_at	GAS6-AS1	0.0645747
	241719_at	LOC101926912	0.0655055
	211579_at	ITGB3	0.0656052
	238459_x_at	SPATA6	0.0661619
	215465_at	ABCA12	0.0669168
	236059_at	LOC100130428	0.068929
	215641_at	SEC24D	0.0690006
	240490_at	LOC101929592	0.0691042
	1570351_at	ADAMTS6	0.0701309
	237086_at	FOXA1	0.0702757
	207995_s_at	CLEC4M	0.073028
	244183_x_at	PCDHB3	0.074566
	206201_s_at	MEOX2	0.076531
	216057_at	RAB3GAP2	0.0769163
	1565799_at	RAB3IP	0.0769874
	230665_at	GUCY1A2	0.077674
	206794_at	ERBB4	0.0790323
	1558082_at	CCDC171	0.0794237
	230339_at	CCDC138	0.0798999
	243402_at	LINC00654 /// LOC643406	0.0799481
	239472_at	EHD4	0.0824844
	241658_at	ARIH1	0.0831624
	203698_s_at	FRZB	0.0840277
	1557593_at	WDR3	0.084084
	217270_s_at	DYRK1B	0.0848533
	239943_x_at	LOC102724483 /// PIGL	0.0887376
	239492_at	SEC14L4	0.0888842
	1559244_at	FMN2	0.0891342
	207433_at	IL10	0.0892846
	1559789_a_at	ZNF781	0.0921465
	221973_at	LOC100506076 /// LOC100506123	0.0923851
	1558537_x_at	ZNF844	0.0934023
	1554569_a_at	CELF2	0.0941311
	242954_at	LOC101059948	0.0945177
	207191_s_at	ISLR	0.0950107
	1561211_at	LOC101930541	0.0956816
	216468_s_at	ZNF682	0.095823
	220886_at	GABRQ	0.0975098
	1552876_at	LINC00334	0.0981603
	219106_s_at	KLHL41	0.0983837
	227573_s_at	OBSL1	0.0987569
	220168_at	CASC1	0.099337
	221467_at	MC4R	0.100171
	240830_at	SCARNA17	0.100416
	205626_s_at	CALB1	0.100482
	236312_at	MAD2L1	0.101474
	211685_s_at	NCALD	0.101559
	232056_at	SCEL	0.103482
	230666_at	HOXA11-AS	0.103889
	228956_at	UGT8	0.104748
	1553376_a_at	AXDND1	0.104958
	228865_at	C1orf116	0.105631
	239514_at	LOC100505784	0.105673
	1560797_s_at	LOC101927830 /// TMLHE-AS1	0.106855
	240155_x_at	ZNF493	0.108278
	203990_s_at	KDM6A	0.10847
	221170_at	HRH4	0.10848
	219837_s_at	CYTL1	0.110415
	231187_at	SLC28A1	0.110758
	237274_at	LINC01208	0.112901
	1559739_at	CHPT1	0.115854
	1556913_a_at	GIT2	0.116538
	1556366_s_at	LY86-AS1	0.118179
	233527_at	LOC101929340	0.119032
	230787_at	LOC101927886	0.119429
	214079_at	DHRS2	0.119949
	242444_at	C1QTNF6	0.120748
	209442_x_at	ANK3	0.12081
	222813_at	ZNF668	0.121314
	1554739_at	IPP	0.124064
	223869_at	SOST	0.12435
	243087_at	WDR63	0.126909
	235355_at	CSRNP3	0.126983
	237845_at	LOC101927552	0.128079
	238512_at	WNT2B	0.128735
	233322_at	CD9	0.130904
	230681_at	TBRG1	0.131325
	208048_at	TACR1	0.131451
	1561905_at	BC048141	0.133349
	237439_at	USP43	0.13389
	214408_s_at	RFPL1S /// RFPL3S	0.135565
	1553204_at	C20orf166-AS1	0.136557
	220701_at	LINC00216	0.138739
	226658_at	PDPN	0.141126
	229551_x_at	ZNF367	0.143523
	201249_at	SLC2A1	0.145102
	1554648_a_at	DUOXA1	0.145811
	209541_at	IGF1	0.14634
	1569342_at	GLI3	0.147271
	1561106_at	LINC00271	0.148257
	1559141_s_at	FAM87A /// FAM87B	0.148298
	217016_x_at	TMEM212	0.148945
	1567282_at	OR1J4	0.149695
	221053_s_at	TDRKH	0.150953
	242918_at	NASP /// NASP	0.151388
	216322_at	CD58	0.152533
	242169_at	BHMT2	0.152672
	232635_at	CEP128	0.153865
	206463_s_at	DHRS2	0.154259
	236436_at	SLC25A45	0.154366
	1552685_a_at	GRHL1	0.154552
	204811_s_at	CACNA2D2	0.156723
	206091_at	MATN3	0.157913
	1552791_a_at	TRDN	0.161517
	244360_at	FBXL17	0.161766
	233657_at	OPN5	0.164258
	216819_at	HSD3BP1 /// HSD3BP1	0.165029
	219087_at	ASPN	0.166934
	231947_at	MYCT1	0.167568
	221886_at	DENND2A	0.168622
	219911_s_at	SLCO4A1	0.169319
	206336_at	CXCL6	0.170171
	214945_at	FAM153A /// FAM153B /// FAM153C /// LOC100507387 /// LOC101928349 /// LOC101930363	0.170696
	223782_s_at	TINAG	0.172463
	1558504_at	LOC101926918	0.173121
	237917_at	NBPF8	0.173346
	223759_s_at	GSG2	0.173517
	217010_s_at	CDC25C	0.173535
	210210_at	MPZL1	0.173604
	1568596_a_at	TROAP	0.182368
	228167_at	KLHL6	0.184167
	209680_s_at	KIFC1	0.187342
	1553881_at	MGC16142	0.191574
	231436_at	LOC101928134	0.192054
	1556558_s_at	ENTPD3-AS1	0.194162
	215509_s_at	BUB1	0.194998
	220453_at	PQLC2	0.195415
	206105_at	AFF2	0.195586
	223349_s_at	BOK	0.195734
	229082_at	CCDC125	0.196373
	1556255_a_at	LOC400756	0.196878
	223553_s_at	DOK3	0.197085
	205230_at	RPH3A	0.199754
	208998_at	UCP2	0.199878
	229610_at	CKAP2L	0.200212
	209906_at	C3AR1	0.200543
	221104_s_at	NIPSNAP3B	0.203216
	223749_at	C1QTNF2	0.203956
	229802_at	WISP1	0.205288
	239279_at	LOC730102	0.206461
	205907_s_at	OMD	0.206489
	1559210_at	BC047644	0.20669
	1570007_at	LOC101927933 /// LRRC8C	0.207166
	221152_at	COL8A1	0.207417
	211279_at	NRF1	0.208505
	207174_at	GPC5	0.208656
	236911_at	RIMKLB	0.209272
	235425_at	SGOL2	0.209748
	201291_s_at	TOP2A	0.211923
	1570006_at	LOC400958	0.212464
	211889_x_at	CEACAM1	0.212844
	229242_at	TNFSF15	0.213361
	215135_at	DNPEP	0.21465
	229538_s_at	IQGAP3	0.216243
	39248_at	AQP3	0.21757
	219918_s_at	ASPM	0.220509
	1558972_s_at	THEMIS	0.220861
	1554264_at	CKAP2	0.220979
	244028_at	MIR6125 /// USP15	0.221219
	1561415_at	AK093205	0.221737
	207908_at	KRT2	0.22188
	228642_at	HOTAIRM1	0.22276
	235829_at	CAHM	0.224103
	214997_at	SCAI	0.225427
	211080_s_at	NEK2	0.227042
	233874_at	SLAIN2	0.228461
	203019_x_at	SSX2IP	0.228918
	1552266_at	ADAM32	0.229227
	207362_at	SLC30A4	0.230123
	204317_at	GTSE1 /// TRMU	0.230654
	1556821_x_at	DLEU2	0.231
	232316_at	SAMD15	0.231404
	205235_s_at	KIF20B	0.23141
	244524_at	LOC101927382 /// PAX8-AS1	0.231663
	232408_at	ZFYVE28	0.23266
	224851_at	CDK6	0.234004
	222365_at	TBCEL	0.23483
	207764_s_at	HIPK3	0.23577
	230092_at	UBXN10	0.236029
	213599_at	OIP5	0.236046
	205908_s_at	OMD	0.23706
	220532_s_at	TMEM176B	0.238069
	1558702_at	TEX10	0.239046
	218726_at	HJURP	0.23922
	209438_at	PHKA2	0.239443
	203755_at	BUB1B	0.240308
	208020_s_at	CACNA1C	0.241161
	218009_s_at	PRC1	0.24123
	232746_at	ACKR3 /// AK023507	0.241705
	203764_at	DLGAP5	0.241775
	212713_at	MFAP4	0.242661
	219990_at	E2F8	0.242673
	235899_at	CA13 /// LOC100507258	0.24355
	224396_s_at	ASPN	0.243555
	227769_at	GPR27	0.244199
	233695_s_at	CECR2	0.246684
	230000_at	RNF213	0.246951
	219454_at	EGFL6	0.249307
	221436_s_at	CDCA3	0.2505
	236668_at	LOC101926967	0.251
	205841_at	JAK2	0.252769
	215723_s_at	PLD1	0.25351
	235545_at	DEPDC1	0.254645
	214632_at	NRP2	0.255095
	1555085_at	LOC101928751	0.255472
	208261_x_at	IFNA10	0.255567
	212291_at	HIPK1	0.256111
	206632_s_at	APOBEC3B	0.256211
	228868_x_at	CDT1	0.258906
	231534_at	CDK1	0.259697
	213904_at	FRRS1L	0.260064
	228523_at	NANOS1	0.260314
	219463_at	LAMP5	0.260637
	230077_at	LOC220729 /// SDHA /// SDHAP1 /// SDHAP2	0.262247
	210930_s_at	ERBB2	0.262627
	215483_at	AKAP9	0.262681
	236245_at	ODF3L1	0.264448
	226637_at	UBE2H	0.264571
	242033_at	RNF180	0.264632
	236539_at	PTPN22	0.265789
	207165_at	HMMR	0.266132
	213957_s_at	CEP350	0.267206
	232695_at	KIF6	0.267291
	210349_at	CAMK4	0.267529
	241871_at	CAMK4	0.267561
	213288_at	MBOAT2	0.26887
	202870_s_at	CDC20	0.26952
	1562988_at	ZSCAN30	0.270222
	228323_at	CASC5	0.270361
	244863_at	SH3GLB2	0.270963
	204887_s_at	PLK4	0.271656
	204641_at	NEK2	0.272815
	205167_s_at	CDC25C	0.274075
	212865_s_at	COL14A1	0.274117
	224848_at	CDK6	0.274619
	212224_at	ALDH1A1	0.275213
	1553605_a_at	ABCA13	0.277246
	209267_s_at	SLC39A8	0.27811
	236123_at	WNT2B	0.278312
	213008_at	FANCI	0.279101
	1554665_at	ZNF586	0.279994
	237059_at	VTA1	0.280123
	218755_at	KIF20A	0.280331
	232734_at	TTC23	0.281991
	222941_at	USP46	0.282545
	243894_at	SLC41A2	0.28358
	204529_s_at	TOX	0.28419
	223307_at	CDCA3	0.284255
	205085_at	ORC1	0.286913
	236023_at	CDK9	0.286968
	206002_at	GPR64	0.286972
	201292_at	TOP2A	0.287361
	219493_at	SHCBP1	0.287388
	225759_x_at	CLMN	0.289268
	226461_at	HOXB9	0.289507
	215987_at	RAPGEF2	0.290156
	221591_s_at	FAM64A	0.29038
	213994_s_at	SPON1	0.290644
	218585_s_at	DTL	0.290764
	209709_s_at	HMMR	0.290883
	205081_at	CRIP1	0.290926
	230896_at	BEND4	0.291525
	239936_at	DLEU2 /// MIR15A	0.291533
	204633_s_at	RPS6KA5	0.29241
	235588_at	ESCO2	0.2928
	217452_s_at	B3GALT2	0.293127
	226980_at	DEPDC1B	0.293373
	241685_x_at	PURA	0.2941
	218662_s_at	NCAPG	0.294226
	200862_at	DHCR24	0.294527
	1552327_at	ARMCX4	0.294842
	228281_at	DDIAS	0.29558
	233072_at	NTNG2	0.295773
	224204_x_at	ARNTL2	0.29771
	1554486_a_at	GFOD1	0.297786
	239471_at	LRRC28	0.298959
	204162_at	NDC80	0.299062
	201860_s_at	PLAT	0.299545
	215143_at	DPY19L2P2	0.300989
	226261_at	ZNRF2	0.301475
	225615_at	IFFO2	0.302134
	239890_s_at	SERP2	0.302547
	219864_s_at	RCAN3	0.303945
	210559_s_at	CDK1	0.304293
	234545_at	OR14J1	0.304436
	225355_at	NEURL1B	0.304746
	222958_s_at	DEPDC1	0.305429
	241470_x_at	RASSF9	0.305501
	206300_s_at	PTHLH	0.305504
	209891_at	SPC25	0.305956
	217640_x_at	SKA1	0.307454
	239680_at	WDR76	0.30807
	236007_at	AKAP10	0.308103
	230343_at	CST3	0.308616
	231270_at	CA13 /// LOC100507258	0.309429
	226930_at	FNDC1	0.309818
	1552619_a_at	ANLN	0.310183
	220639_at	TM4SF20	0.310483
	233597_at	PNPLA5	0.310827
	1552682_a_at	CASC5	0.310954
	1559340_at	TTLL11-IT1	0.311645
	223475_at	CRISPLD1	0.312244
	228935_at	SLC4A8	0.312387
	207665_at	ADAM21	0.312656
	204008_at	DNAL4	0.312992
	213993_at	SPON1	0.313696
	206331_at	CALCRL	0.313831
	1556318_s_at	CAND1	0.313985
	203021_at	SLPI	0.314026
	211713_x_at	KIAA0101	0.314409
	234605_at	CDC14B	0.314553
	200676_s_at	UBE2L3	0.314803
	229081_at	SLC25A13	0.314856
	205024_s_at	RAD51	0.314975
	206724_at	CBX4	0.317026
	214710_s_at	CCNB1	0.317386
	229596_at	AMDHD1	0.317634
	219171_s_at	ZNF236	0.317909
	222343_at	BCL2L11	0.318598
	223017_at	TXNDC12	0.319151
	206138_s_at	PI4KB	0.319165
	237897_at	IAH1	0.319228
	204444_at	KIF11	0.31931
	223271_s_at	CTDSPL2	0.319312
	240460_at	LOC101929122	0.319355
	213030_s_at	PLXNA2	0.319775
	202107_s_at	MCM2	0.320146
	227809_at	ZC3H6	0.320317
	205656_at	PCDH17	0.320331
	225687_at	FAM83D	0.320668
	223280_x_at	MS4A6A	0.320788
	209220_at	GPC3	0.320851
	232278_s_at	DEPDC1	0.321374
	202604_x_at	ADAM10	0.322078
	206449_s_at	MASP1	0.322213
	231877_at	TRMT10A	0.322477
	236689_at	RNF151	0.322608
	228170_at	OLIG1	0.322869
	203213_at	CDK1	0.32333
	204318_s_at	GTSE1	0.324055
	243047_at	FAM193B	0.324449
	222608_s_at	ANLN	0.324483
	223557_s_at	TMEFF2	0.324869
	225509_at	SAP30L	0.32511
	223667_at	FKBP7	0.325114
	213772_s_at	GGA2	0.325245
	233859_at	CEP128	0.326566
	1559506_x_at	MIR137 /// MIR137HG /// MIR2682	0.327107
	219537_x_at	DLL3	0.327645
	214660_at	ITGA1	0.328162
	210821_x_at	CENPA	0.328192
	209714_s_at	CDKN3	0.328517
	1556777_a_at	AF075036 /// OR7D2	0.329305
	235543_at	LOC102723779	0.329728
	211057_at	ROR1	0.330617
	213421_x_at	PRSS3	0.330706
	243690_at	TRIOBP	0.330722
	230899_at	SETD4	0.331073
	244703_x_at	IPO9	0.331425
	236641_at	KIF14	0.332927
	238887_at	LOC100630918	0.333375
	229997_at	VANGL1	0.33377
	1562953_s_at	WDFY3-AS2	0.333952
	222301_at	C1orf61	0.334423
	226747_at	TXNDC16	0.334634
	204051_s_at	SFRP4	0.335201
	223505_s_at	DNAJC27	0.33548
	242086_at	SPATA6	0.335666
	242260_at	MATR3	0.336187
	203145_at	SPAG5	0.336754
	203477_at	COL15A1	0.336904
	218039_at	NUSAP1	0.337176
	218542_at	CEP55	0.338194
	207761_s_at	METTL7A	0.338753
	225794_s_at	SMDT1	0.338929
	204822_at	TTK	0.339259
	205039_s_at	IKZF1	0.339305
	214581_x_at	TNFRSF21	0.339549
	235039_x_at	LIN9	0.339781
	209408_at	KIF2C	0.340479
	233205_at	AF279780	0.340682
	215942_s_at	GTSE1	0.341054
	202082_s_at	SEC14L1	0.342826
	219148_at	PBK	0.343009
	223617_x_at	ATAD3B	0.344027
	214377_s_at	CTRL	0.344593
	203016_s_at	SSX2IP	0.345437
	1559220_at	BC039681 /// RP5-1157M23.2	0.346324
	235572_at	SPC24	0.346679
	220378_at	TCP11	0.347678
	216952_s_at	LMNB2	0.34789
	202705_at	CCNB2	0.347948
	229679_at	C12orf76 /// LOC101060443	0.34846
	205226_at	PDGFRL	0.348629
	202095_s_at	BIRC5	0.349143
	206459_s_at	WNT2B	0.350121
	224090_s_at	TNFRSF19	0.351286
	203214_x_at	CDK1	0.351483
	1557871_at	LOC253573	0.351863
	1569371_at	LRRC59	0.352055
	231872_at	LRRCC1	0.352207
	213764_s_at	MFAP5	0.352795
	1554619_at	MBLAC2	0.353009
	1560017_at	TMTC3	0.353143
	210020_x_at	CALML3	0.353244
	1558754_at	ZNF763	0.353305
	217767_at	C3	0.353366
	1555758_a_at	CDKN3	0.353918
	231991_at	CCM2L	0.354262
	1552954_at	C5orf17	0.354334
	203276_at	LMNB1	0.354645
	220306_at	FAM46C	0.354981
	238670_at	RAD18	0.355491
	227794_at	GLYATL1 /// LOC100287413	0.355998
	1555021_a_at	SCARF1	0.356122
	204026_s_at	ZWINT	0.356411
	209509_s_at	DPAGT1	0.356539
	232636_at	SLITRK4	0.357158
	239038_at	C1orf52	0.357424
	224847_at	CDK6	0.357682
	233630_at	CDS2	0.358345
	218782_s_at	ATAD2	0.358532
	239010_at	DUXAP10	0.35857
	1555743_s_at	ERVH-6	0.358622
	217080_s_at	HOMER2	0.359693
	220351_at	ACKR4	0.359869
	221520_s_at	CDCA8	0.359973
	217525_at	OLFML1	0.359988
	207011_s_at	PTK7	0.360058
	230180_at	DDX17	0.360154
	209297_at	ITSN1	0.36021
	213226_at	CCNA2	0.360707
	230201_at	FXR1	0.360895
	210334_x_at	BIRC5	0.360953
	1559585_at	DDX60L	0.361062
	221922_at	GPSM2	0.361595
	228729_at	CCNB1	0.361688
	239771_at	CAND1	0.361872
	241700_at	ZFHX4	0.361991
	219650_at	ERCC6L	0.362198
	243840_at	CLSPN	0.363234
	202954_at	UBE2C	0.364181
	228242_at	N4BP2	0.364304
	221496_s_at	TOB2	0.364621
	206458_s_at	WNT2B	0.364823
	203967_at	CDC6	0.365464
	221440_s_at	RBBP9	0.366228
	208704_x_at	APLP2	0.366545
	205165_at	CELSR3	0.366902
	210121_at	B3GALT2	0.367118
	218532_s_at	FAM134B	0.367424
	227350_at	HELLS	0.367504
	212157_at	SDC2	0.367959
	235353_at	SEL1L3	0.368301
	229021_at	MCTP2	0.368353
	1561909_at	BC052578 /// RP11-398G24.2	0.368387
	205034_at	CCNE2	0.368925
	223570_at	MCM10	0.369149
	233110_s_at	BCL2L12	0.369319
	244743_x_at	ZNF138	0.369718
	218875_s_at	FBXO5	0.369959
	204719_at	ABCA8	0.37136
	212021_s_at	MKI67	0.37149
	219978_s_at	NUSAP1	0.372062
	222848_at	CENPK	0.372134
	230251_at	LINC00473	0.372543
	202851_at	AAGAB	0.372665
	212949_at	NCAPH	0.372832
	215184_at	DAPK2	0.373411
	212977_at	ACKR3	0.373889
	1554671_a_at	SRRM2	0.373897
	214051_at	TMSB15A /// TMSB15B	0.3742
	243927_x_at	KIAA1429	0.374247
	235381_at	RSF1	0.374479
	225939_at	EIF4E3	0.374652
	230085_at	PDK3	0.374827
	218240_at	NKIRAS2	0.375057
	204962_s_at	CENPA /// SLC35F6	0.375361
	211519_s_at	KIF2C	0.37541
	222079_at	ERG	0.375519
	213125_at	OLFML2B	0.375537
	214875_x_at	APLP2	0.375833
	203362_s_at	MAD2L1	0.37601
	1556579_s_at	IGSF10	0.376185
	242821_at	CCDC171	0.376686
	209773_s_at	RRM2	0.376849
	203744_at	HMGB3	0.376963
	222254_at	COX6CP2 /// COX6CP2	0.377091
	204395_s_at	GRK5	0.377097
	1557346_a_at	C17orf51	0.37728
	202338_at	TK1	0.377905
	219510_at	POLQ	0.378075
	1552304_at	ALG10	0.378119
	223381_at	NUF2	0.378309
	210115_at	RPL39L	0.378685
	231772_x_at	CENPH	0.378688
	212771_at	FAM171A1	0.378914
	223556_at	HELLS	0.379452
	225750_at	ERO1L	0.379478
	209642_at	BUB1	0.379954
	219507_at	RSRC1	0.380269
	1556151_at	ITFG1	0.380774
	219301_s_at	CNTNAP2	0.381821
	203968_s_at	CDC6	0.382571
	214804_at	CENPI	0.384129
	218414_s_at	NDE1	0.384256
	231186_at	LINC00643	0.384319
	212161_at	AP2A2	0.384673
	242393_x_at	AGAP6	0.386154
	234975_at	GSPT1	0.386367
	223842_s_at	SCARA3	0.386514
	214617_at	PRF1	0.386613
	231987_at	MIR143HG	0.386628
	218541_s_at	C8orf4	0.386715
	206874_s_at	SLK	0.387206
	1562367_at	C15orf54	0.387224
	2028_s_at	E2F1	0.387289
	226627_at	2016-09-08	0.387368
	219588_s_at	NCAPG2	0.387736
	205885_s_at	ITGA4	0.387786
	209355_s_at	PPAP2B	0.38798
	204531_s_at	BRCA1	0.388374
	228909_at	LOC642852	0.388654
	219306_at	KIF15	0.388714
	235942_at	FAM224A /// FAM224B	0.389741
	214948_s_at	TMF1	0.389815
	228988_at	ZNF711	0.390055
	231892_at	ARHGEF39	0.390602
	202580_x_at	FOXM1	0.391015
	218663_at	NCAPG	0.391221
	219371_s_at	KLF2	0.391579
	235821_at	WISP1	0.391638
	220295_x_at	DEPDC1	0.391665
	218444_at	ALG12	0.391756
	211814_s_at	CCNE2	0.392078
	202094_at	BIRC5	0.392517
	213647_at	DNA2	0.392595
	202724_s_at	FOXO1	0.392813
	209794_at	SRGAP3	0.392826
	212978_at	LRRC8B	0.393743
	214895_s_at	ADAM10	0.393812
	238239_at	WDR27	0.393852
	239050_s_at	CRIPT	0.394399
	231720_s_at	JAM3	0.394515
	240556_at	DCN	0.394654
	211404_s_at	APLP2	0.394711
	1555526_a_at	2016-09-06	0.394909
	203418_at	CCNA2	0.3954
	1554768_a_at	MAD2L1	0.395414
	230563_at	RASGEF1A	0.395457
	217371_s_at	IL15	0.395548
	1557180_at	C11orf87	0.395641
	205339_at	STIL	0.395719
	218762_at	ZNF574	0.396004
	1556583_a_at	SLC8A1	0.396029
	1568868_at	CYP27C1	0.397394
	1557878_at	BC040577 /// RP11-10K16.1	0.397632
	1554737_at	FBN2	0.397842
	219305_x_at	FBXO2	0.398222
	205554_s_at	DNASE1L3	0.398286
	216786_at	FAM224A	0.398688
	229779_at	COL4A4	0.399469
	223274_at	TCF19	0.399839
	207589_at	ADRA1B	0.399944
	229558_at	KNOP1	0.400309
	203018_s_at	SSX2IP	0.40049
	238677_at	WDR36	0.40064
	235204_at	ENTPD7	0.400649
	202503_s_at	KIAA0101	0.400841
	204033_at	TRIP13	0.400886
	215462_at	PLK3	0.401534
	230676_s_at	TMEM19	0.401999
	240806_at	RPL15	0.402264
	206364_at	KIF14	0.402278
	236863_at	C17orf67	0.402442
	227526_at	CDON	0.402743
	1556134_a_at	B3GNT5	0.403031
	202647_s_at	NRAS	0.403112
	202534_x_at	DHFR	0.403341
	204128_s_at	RFC3	0.403743
	211040_x_at	GTSE1	0.403992
	210052_s_at	TPX2	0.404118
	242554_at	TPCN2	0.404218
	1563528_at	RAPGEF4-AS1	0.404311
	204470_at	CXCL1	0.404318
	227395_at	TBCEL	0.404617
	212688_at	PIK3CB	0.404766
	235971_at	TIFA	0.405271
	1562271_x_at	ARHGEF7	0.405315
	209869_at	ADRA2A	0.405418
	203046_s_at	TIMELESS	0.405839
	231213_at	PDE1A	0.405883
	243198_at	TEX9	0.405972
	231969_at	STOX2	0.406175
	235846_at	FSBP /// RAD54B	0.406764
	229227_at	DICER1-AS1	0.40694
	207850_at	CXCL3	0.40703
	222635_s_at	MED28	0.40785
	241858_at	TNNI3K	0.407873
	210871_x_at	SSX2IP	0.408577
	203110_at	PTK2B	0.40872
	204146_at	RAD51AP1	0.408803
	235131_at	RHOJ	0.409645
	221521_s_at	GINS2	0.409792
	223168_at	RHOU	0.410103
	206639_x_at	HTN1	0.410847
	218962_s_at	TMEM168	0.411243
	209464_at	AURKB	0.4114
	229766_at	ZNF445	0.411627
	206931_at	ZNF141	0.411684
	230866_at	CYSLTR1	0.41181
	233399_x_at	ZNF252P	0.411841
	1552991_at	OR5P2	0.412354
	204159_at	CDKN2C	0.413088
	207828_s_at	CENPF	0.413129
	244324_at	C18orf54	0.4135
	228884_at	LRRC27	0.413543
	204603_at	EXO1	0.413629
	210631_at	LOC101930150 /// NF1	0.413943
	218115_at	ASF1B	0.413944
	228273_at	PRR11	0.414016
	208079_s_at	AURKA	0.414237
	213068_at	DPT	0.41442
	236105_at	ZBTB10	0.414718
	219036_at	CEP70	0.414962
	212525_s_at	H2AFX	0.415149
	213001_at	ANGPTL2	0.415296
	212489_at	COL5A1	0.415983
	211804_s_at	CDK2	0.416284
	1555772_a_at	CDC25A	0.416301
	219773_at	NOX4	0.416423
	211756_at	PTHLH	0.416529
	205739_x_at	ZNF107	0.416765
	1556088_at	RPAIN	0.416831
	203027_s_at	MVD	0.417232
	224884_at	AKAP13	0.417465
	211006_s_at	KCNB1	0.417612
	230165_at	SGOL2	0.417614
	228992_at	MED28	0.41764
	214190_x_at	GGA2	0.417719
	242999_at	ARHGEF7	0.417908
	235920_at	CLUHP3 /// ZNF720	0.418296
	228175_at	SLC4A8	0.418529
	242229_at	NAPEPLD	0.418546
	209172_s_at	CENPF	0.418835
	213712_at	ELOVL2	0.418898
	236941_at	PRR14L	0.418998
	1561937_x_at	IGHA1 /// IGHG1 /// IGHM /// IGHV4-31	0.419161
	215005_at	NECAB2	0.419392
	226397_s_at	PHACTR1	0.419528
	231145_at	PAX9	0.419552
	218638_s_at	LOC100130872 /// SPON2	0.419578
	212362_at	ATP2A2	0.419733
	230741_at	P2RX7	0.419999
	207847_s_at	MUC1	0.420601
	204689_at	HHEX	0.420783
	1569349_at	C11orf30	0.420917
	218892_at	DCHS1	0.421325
	235562_at	C3orf70	0.421342
	224774_s_at	NAV1	0.421375
	230826_at	MMD2	0.421463
	209436_at	SPON1	0.421481
	240395_at	DGKI /// LOC100128727	0.42167
	204946_s_at	TOP3A	0.421816
	206481_s_at	LDB2	0.421917
	223245_at	STRBP	0.422217
	206188_at	ZNF623	0.422599
	213123_at	MFAP3	0.422823
	238111_at	SDCCAG3	0.423184
	208958_at	ERP44	0.423197
	201275_at	FDPS	0.423317
	204886_at	PLK4	0.423484
	219871_at	KLF3-AS1	0.423556
	222540_s_at	RSF1	0.423595
	1555046_at	CENPI	0.423896
	239108_at	FAR2	0.424714
	242301_at	CBLN2	0.425089
	211037_s_at	MBOAT7	0.42526
	212206_s_at	H2AFV	0.426158
	203906_at	IQSEC1	0.426229
	235659_at	TMEM127	0.426579
	1556306_at	AF520793	0.427384
	205046_at	CENPE	0.428184
	201072_s_at	SMARCC1	0.428331
	206500_s_at	MIS18BP1	0.428346
	211701_s_at	TRO	0.42851
	205236_x_at	SOD3	0.428895
	212226_s_at	PPAP2B	0.428906
	222039_at	KIF18B	0.428986
	205257_s_at	AMPH	0.429239
	227620_at	SLC44A1	0.429931
	228042_at	ADPRH	0.430345
	226497_s_at	FLT1	0.430507
	208703_s_at	APLP2	0.431147
	244008_at	PARP8	0.431177
	208702_x_at	APLP2	0.43187
	228602_at	SGCD	0.432045
	228906_at	TET1	0.43222
	205330_at	MN1	0.432365
	224824_at	COX20	0.432375
	232501_at	RNF150	0.432643
	235062_at	PIH1D2	0.432841
	220651_s_at	MCM10	0.433086
	214727_at	BRCA2	0.433281
	223093_at	ANKH	0.433541
	202603_at	ADAM10	0.433671
	213657_s_at	AK055981 /// RP11-617F23.1	0.43426
	203868_s_at	VCAM1	0.434318
	238977_at	MCM6	0.434325
	204442_x_at	LTBP4	0.434771
	201009_s_at	TXNIP	0.435079
	218885_s_at	GALNT12	0.435153
	219531_at	CEP72	0.435198
	206822_s_at	L3MBTL1	0.435273
	210045_at	IDH2	0.435337
	230998_at	CBX3	0.435566
	209753_s_at	TMPO	0.43569
	223700_at	MND1	0.436042
	1569142_at	TRIM13	0.436055
	205518_s_at	CMAHP	0.436065
	235182_at	ISM1	0.436312
	236769_at	LOC158402	0.436428
	218308_at	TACC3	0.436476
	227165_at	SKA3	0.436795
	202354_s_at	GTF2F1	0.437293
	231011_at	LARP1B	0.43743
	205623_at	ALDH3A1	0.437515
	218403_at	TRIAP1	0.437542
	228908_s_at	LOC642852	0.437557
	1554878_a_at	ABCD3	0.437625
	213131_at	OLFM1	0.43769
	218974_at	SOBP	0.437857
	228471_at	ANKRD44	0.437949
	236047_at	XKR6	0.438116
	200783_s_at	STMN1	0.438203
	218643_s_at	CRIPT	0.43833
	224225_s_at	ETV7	0.438601
	209370_s_at	SH3BP2	0.439128
	223201_s_at	LOC101928589 /// TMEM164	0.439202
	219806_s_at	SMCO4	0.439269
	1557262_at	LOC102724814	0.439365
	1554547_at	FAM13C	0.439446
	231967_at	PHF20L1	0.439734
	212858_at	PAQR4	0.440001
	204591_at	CHL1	0.440051
	35776_at	ITSN1	0.440156
	213007_at	FANCI	0.440229
	240603_s_at	ERI2	0.440371
	221085_at	TNFSF15	0.440374
	242845_at	RUNX1T1	0.440488
	222962_s_at	MCM10	0.440533
	226959_at	LOC283070	0.440537
	238505_at	ADPRH	0.440688
	230357_at	GMDS	0.440745
	227040_at	NHLRC3	0.440897
	220549_at	FSBP /// RAD54B	0.441008
	1555890_at	LOC101928605 /// OR2A1-AS1 /// OR2A20P /// OR2A9P	0.441077
	225100_at	FBXO45	0.441177
	230847_at	WRNIP1	0.441179
	215506_s_at	DIRAS3	0.441384
	230219_at	NDE1	0.44143
	209766_at	PRDX3	0.441732
	227892_at	PRKAA2	0.441966
	230418_s_at	GALNT16	0.442224
	218824_at	PNMAL1	0.442546
	208131_s_at	PTGIS	0.442599
	214306_at	OPA1	0.442649
	218741_at	CENPM	0.442759
	205519_at	WDR76	0.442838
	203487_s_at	ARMC8	0.442891
	209703_x_at	METTL7A	0.443035
	238028_at	C6orf132	0.44313
	207091_at	P2RX7	0.443629
	234726_s_at	TMEM168	0.443742
	225630_at	EEPD1	0.44381
	205932_s_at	MSX1	0.44388
	1560932_at	FLJ31356	0.444132
	231852_at	ERI1	0.444171
	209735_at	ABCG2	0.444347
	1564165_at	LOC100630923	0.444404
	242414_at	LOC101929880 /// QPRT	0.444463
	220406_at	TGFB2	0.444602
	205404_at	HSD11B1	0.445217
	1568777_at	EML5	0.445298
	237420_at	ODF2L	0.44532
	218883_s_at	CENPU	0.445323
	242674_at	EIF4E	0.4454
	220011_at	AUNIP	0.445403
	217974_at	TM7SF3	0.445425
	221876_at	ZNF783	0.445511
	243606_at	NXPE3	0.445512
	241926_s_at	ERG	0.445633
	1553810_a_at	KIAA1524	0.44568
	211700_s_at	TRO	0.445705
	1565150_at	GDPGP1	0.445734
	201008_s_at	TXNIP	0.446068
	226784_at	TWISTNB	0.446115
	243051_at	CNIH4	0.446343
	238783_at	TMEM161B	0.446358
	205296_at	RBL1	0.446373
	223194_s_at	SLC22A23	0.446394
	227250_at	KREMEN1	0.446486
	215549_x_at	CTAGE4 /// CTAGE8 /// CTAGE9	0.446675
	242047_at	RTKN2	0.446807
	222077_s_at	RACGAP1	0.44701
	202218_s_at	FADS2	0.447586
	214319_at	FRY	0.4478
	1554408_a_at	TK1	0.447829
	230137_at	TMEM155	0.447943
	232224_at	MASP1	0.448045
	224451_x_at	ARHGAP9	0.448096
	1563498_s_at	SLC25A45	0.448174
	242447_at	C3orf70	0.448376
	225655_at	UHRF1	0.44838
	239749_at	FAF1	0.448481
	235424_at	FAM122A	0.448496
	220390_at	AGBL2	0.448574
	229173_at	KIAA1715	0.449082
	235609_at	BRIP1	0.449091
	219332_at	MICALL2	0.449301
	229457_at	ANKHD1	0.449363
	1554250_s_at	STAG3L2 /// STAG3L3 /// TRIM73	0.44973
	236859_at	RUNX2	0.45019
	217595_at	GSPT1	0.450262
	219723_x_at	AGPAT3	0.450392
	239092_at	ITGA8	0.450565
	223495_at	CCDC8	0.450653
	235357_at	DPF3	0.450686
	1557918_s_at	SLC16A1	0.451327
	226576_at	ARHGAP26	0.451607
	224753_at	CDCA5	0.451745
	213707_s_at	DLX5	0.452496
	204376_at	VPRBP	0.453099
	212488_at	COL5A1	0.45345
	241869_at	APOL6	0.453744
	220473_s_at	ZCCHC4	0.45423
	211607_x_at	EGFR	0.455026
	228195_at	C2orf88	0.455036
	204844_at	ENPEP	0.455247
	236335_at	GUCY1A2	0.455445
	217042_at	RDH11	0.45551
	227329_at	ZBTB46	0.456986
	229671_s_at	MIS18A	0.457195
	204649_at	TROAP	0.45737
	213362_at	PTPRD	0.457425
	216870_x_at	DLEU2	0.457627
	235874_at	PRSS35	0.457676
	243439_at	ZNF418	0.457775
	220376_at	LRRC19	0.457939
	213981_at	COMT	0.458251
	1552997_a_at	IQCF1	0.458399
	208116_s_at	MAN1A1	0.458471
	205773_at	CPEB3	0.458534
	239297_at	KIAA1456 /// LOC101927137	0.45894
	212022_s_at	MKI67	0.459161
	207485_x_at	BTN3A1	0.45926
	212796_s_at	TBC1D2B	0.459487
	204252_at	CDK2	0.460323
	239699_s_at	PMS2P1 /// PMS2P5	0.460632
	231862_at	CBX5	0.460745
	238315_s_at	ZNF567	0.460827
	203184_at	FBN2	0.461145
	238756_at	GAS2L3	0.461189
	229838_at	NUCB2	0.461634
	235516_at	SEPSECS	0.461732
	242048_at	MIR6834 /// PFDN6	0.461765
	203294_s_at	LMAN1	0.461814
	232184_at	ALS2	0.462143
	226936_at	CENPW	0.462315
	230885_at	LOC101930112 /// SPG7	0.462465
	210567_s_at	SKP2	0.462555
	232112_at	RALGPS2	0.462573
	1557174_a_at	IRAK1BP1	0.462696
	224359_s_at	HOOK3	0.462712
	1569448_at	PGM2L1	0.463325
	242778_at	LPXN	0.463405
	215931_s_at	ARFGEF2	0.463479
	226641_at	ANKRD44	0.463656
	213790_at	ADAM12	0.463918
	224929_at	TMEM173	0.464163
	212621_at	TMEM194A	0.464523
	219502_at	NEIL3	0.464651
	237088_at	LINC00244	0.465066
	204718_at	EPHB6	0.465259
	230002_at	GPSM2	0.465326
	218355_at	KIF4A	0.465495
	204672_s_at	ANKRD6	0.46553
	215253_s_at	RCAN1	0.465547
	221957_at	PDK3	0.465627
	219381_at	C5orf42	0.465638
	235508_at	PML	0.465827
	227193_at	SLC30A4	0.46585
	233650_at	CEP63	0.466004
	225546_at	EEF2K /// LOC101930123	0.466217
	225696_at	COPS7B	0.466255
	204879_at	PDPN	0.466483
	209598_at	PNMA2	0.466659
	204690_at	STX8	0.466724
	1563302_at	LOC101927534	0.466904
	205200_at	CLEC3B /// EXOSC7	0.466917
	223046_at	EGLN1	0.467073
	226608_at	C16orf87	0.467136
	1564356_at	ZNF568	0.467145
	201890_at	RRM2	0.467214
	226661_at	CDCA2	0.467335
	226311_at	ADAMTS2	0.467593
	210687_at	CPT1A	0.467645
	221011_s_at	LBH	0.467845
	223843_at	SCARA3	0.467947
	1554096_a_at	RBM33	0.468186
	1569030_s_at	NUB1	0.468711
	225795_at	SMDT1	0.468737
	237434_x_at	MSANTD1	0.468752
	220658_s_at	ARNTL2	0.469572
	204825_at	MELK	0.469581
	204196_x_at	PKNOX1	0.469744
	221224_s_at	DCAKD	0.470269
	201010_s_at	TXNIP	0.470345
	226777_at	ADAM12	0.47066
	48808_at	DHFR	0.470732
	227239_at	FAM126A	0.470763
	212533_at	WEE1	0.47077
	215623_x_at	SMC4	0.470947
	225276_at	GSPT1	0.471081
	231149_s_at	ULK4	0.471524
	211767_at	GINS4	0.471678
	222582_at	PRKAG2	0.471815
	211954_s_at	IPO5	0.471929
	238513_at	PRRG4	0.471958
	203856_at	VRK1	0.472157
	229305_at	CENPU	0.472161
	219572_at	CADPS2	0.472283
	238545_at	BRD7	0.472691
	203017_s_at	SSX2IP	0.472827
	203306_s_at	SLC35A1	0.47317
	207590_s_at	CENPI	0.473204
	218349_s_at	ZWILCH	0.473292
	233538_s_at	CYBB	0.473667
	203426_s_at	IGFBP5	0.474089
	223063_at	C1orf198	0.474218
	212020_s_at	MKI67	0.474635
	205127_at	PTGS1	0.47464
	224948_at	MRPS24 /// URGCP-MRPS24	0.474993
	210389_x_at	TUBD1	0.47504
	231229_at	HILS1	0.475139
	225385_s_at	HNRNPLL	0.475283
	1562610_at	AC004538.3 /// BC040327	0.475604
	228069_at	MTFR2	0.475623
	212825_at	PAXIP1	0.475692
	205992_s_at	IL15	0.476361
	1554609_at	LOC100287896	0.476654
	227763_at	LYPD6	0.476746
	204307_at	TECPR2	0.476863
	203469_s_at	CDK10	0.476866
	222349_x_at	RNF126P1	0.477044
	230307_at	SLC25A21-AS1	0.477244
	212023_s_at	MKI67	0.477284
	1552921_a_at	FIGNL1	0.477487
	1566272_at	RALGAPA1	0.477525
	219685_at	TMEM35	0.477546
	215250_at	EMC3	0.477624
	212141_at	MCM4	0.477743
	234332_at	NUB1	0.477772
	214155_s_at	LARP4	0.478233
	203554_x_at	PTTG1	0.478566
	209754_s_at	TMPO	0.47861
	227081_at	DNALI1	0.4788
	236254_at	VPS13B	0.479335
	202524_s_at	SPOCK2	0.479697
	236313_at	CDKN2B	0.480132
	228401_at	ATAD2	0.480198
	227141_at	TYW3	0.480328
	229533_x_at	ZNF680	0.480383
	205673_s_at	ASB9	0.480606
	244041_at	STX6	0.480681
	206009_at	ITGA9	0.480714
	202532_s_at	DHFR	0.480994
	227051_at	BACE2	0.481714
	227212_s_at	PHF19	0.481752
	210531_at	NR2C1	0.48182
	1557036_at	AK055910 /// ZBTB1	0.481826
	244043_at	TFDP2	0.481901
	216985_s_at	STX3	0.481942
	229622_at	FAM132B	0.482255
	226630_at	MIS18BP1	0.482365
	229430_at	C8orf46	0.482446
	228882_at	TUB	0.482517
	201867_s_at	TBL1X	0.482577
	242560_at	FANCD2	0.482612
	214156_at	MYRIP	0.482618
	238520_at	TRERF1	0.482719
	224944_at	TMPO	0.48274
	235782_at	AGO3	0.482862
	234426_x_at	PIH2	0.483176
	216548_x_at	HMGB3P1	0.483203
	208328_s_at	MEF2A	0.483325
	203975_s_at	CHAF1A	0.483462
	224595_at	SLC44A1	0.483794
	233748_x_at	PRKAG2	0.484753
	222819_at	CTPS2	0.485009
	244872_at	RBBP4	0.485192
	213471_at	NPHP4	0.485223
	238412_at	LOC101060405 /// RRN3P3	0.48529
	223489_x_at	EXOSC3	0.485443
	214152_at	CCPG1 /// DYX1C1-CCPG1	0.485676
	235730_at	LOC101060691	0.485735
	231850_x_at	CEP44	0.485936
	223827_at	TNFRSF19	0.486199
	216897_s_at	FAM76A	0.48627
	201663_s_at	SMC4	0.486397
	226676_at	ZNF521	0.486546
	242335_at	SLC25A37	0.486556
	205189_s_at	FANCC	0.48659
	224320_s_at	MCM8	0.486607
	52651_at	COL8A2	0.486627
	236241_at	MED31	0.486634
	236935_at	PTPN4	0.48667
	217544_at	MIR3916	0.486832
	1554597_at	LIG3	0.486996
	218166_s_at	RSF1	0.487292
	221222_s_at	C1orf56	0.487797
	228054_at	TMEM44	0.487976
	1553111_a_at	KBTBD6	0.488027
	207645_s_at	CHD1L	0.488035
	223270_at	CTDSPL2	0.488067
	232272_at	ZNF624	0.488137
	1553683_s_at	FBXL14	0.489303
	218252_at	CKAP2	0.489496
	203358_s_at	EZH2	0.489523
	201367_s_at	ZFP36L2	0.489596
	242247_at	METTL15	0.489817
	204092_s_at	AURKA	0.490045
	233227_at	KIAA1109	0.490096
	202356_s_at	GTF2F1	0.490452
	220342_x_at	EDEM3	0.490573
	223374_s_at	B3GALNT1	0.490582
	210881_s_at	IGF2 /// INS-IGF2	0.490586
	242907_at	GBP2	0.49068
	219517_at	ELL3	0.49072
	1557756_a_at	CEP128	0.49087
	230660_at	SERTAD4	0.490982
	221750_at	HMGCS1	0.491046
	213162_at	DYNC1LI2	0.491153
	210571_s_at	CMAHP	0.491157
	202357_s_at	CFB	0.491477
	1553962_s_at	RHOB	0.491973
	223111_x_at	ARID4B	0.49198
	211754_s_at	SLC25A17	0.492033
	213209_at	TAF6L	0.492042
	212813_at	JAM3	0.492177
	232217_at	FAM26E	0.492179
	228897_at	DERL3	0.492334
	228600_x_at	FAM221A	0.492783
	215856_at	SIGLEC15	0.493297
	220327_at	VGLL3	0.493566
	211762_s_at	KPNA2	0.493675
	45633_at	GINS3	0.493775
	242939_at	TFDP1	0.493965
	242766_at	AP001347.6 /// BC024173 /// BC048201	0.494006
	209892_at	FUT4	0.494102
	205116_at	LAMA2	0.494254
	205231_s_at	EPM2A	0.494348
	216840_s_at	LAMA2	0.494385
	235626_at	CAMK1D	0.494481
	225123_at	SESN3	0.494552
	235405_at	GSTA4	0.495021
	206070_s_at	EPHA3	0.49505
	211721_s_at	ZNF551	0.49508
	213424_at	KIAA0895	0.495103
	228286_at	GEN1	0.495436
	206467_x_at	RTEL1-TNFRSF6B /// TNFRSF6B	0.495661
	244033_at	CEP128	0.49599
	1554273_a_at	ERAP2	0.496221
	236240_at	C4orf29	0.496244
	207824_s_at	MAZ	0.496317
	231726_at	PCDHB14	0.496713
	235089_at	FBXL20	0.496899
	233666_at	TMEM106B	0.496996
	241360_at	CCDC15	0.497857
	228570_at	BTBD11	0.497865
	205733_at	BLM	0.498664
	230362_at	INPP5F	0.498684
	241696_at	CNTLN	0.498939
	227169_at	DNAJC18	0.498943
	243852_at	LUC7L2	0.4994
	221221_s_at	KLHL3	0.499401
	1570315_at	HCCAT5	0.499512
	206633_at	CHRNA1	0.499561
	232131_at	LINC00933	0.499709
