# Supplementary material for: Transcriptome analysis of periodontitis-associated fibroblasts by CAGE sequencing identified DLX5 and RUNX2 long variant as novel regulators involved in periodontitis
Source: Sci Rep. 2016 Sep 20;6:33666. doi: 10.1038/srep33666 (PMC5028883; doi:10.1038/srep33666)
Supplement: Supplementary Table S13 [file srep33666-s14.xls]

## Sheet: S13
	Supplementary Table S13. Gene expression profiling in GF following DLX5 knockdown (DLX5 miR #4).
	Probe ID	Gene Symbol	Fold Change
	244315_at	PLSCR1	0.0114043
	213167_s_at	SLC5A3	0.0131174
	1561415_at	AK093205	0.0165982
	236309_x_at	ZMIZ2	0.0170628
	1562048_at	LOC152225	0.0189828
	206201_s_at	MEOX2	0.0237845
	212670_at	ELN	0.0260888
	228897_at	DERL3	0.0261327
	231213_at	PDE1A	0.0261774
	206655_s_at	GP1BB /// SEPT5 /// SEPT5-GP1BB	0.0267894
	212560_at	SORL1	0.0294863
	242954_at	LOC101059948	0.0315996
	205626_s_at	CALB1	0.0323786
	226766_at	ROBO2	0.0331492
	206799_at	SCGB1D2	0.0380611
	230896_at	BEND4	0.0385498
	1554621_at	DGKE	0.0418733
	221612_at	LRTM1	0.0431305
	227235_at	GUCY1A3	0.0434611
	1563899_at	LCTL	0.0454871
	208281_x_at	DAZ1 /// DAZ2 /// DAZ3 /// DAZ4	0.046027
	1553277_at	RTTN	0.0460275
	1558120_at	DDX3X	0.0471805
	1569371_at	LRRC59	0.0473276
	235184_at	AEBP2	0.0475396
	237863_at	TMPO	0.0479705
	210881_s_at	IGF2 /// INS-IGF2	0.0491548
	207097_s_at	SLC17A2	0.0495984
	239514_at	LOC100505784	0.0496557
	1570366_x_at	ZNF709	0.0509118
	232330_at	COA1	0.0513209
	234110_at	LOC283075	0.0514897
	1559479_at	SEPSECS-AS1	0.0517767
	1558787_a_at	TSPAN3	0.0537252
	1559754_at	LTB	0.0547029
	1557180_at	C11orf87	0.0550423
	232056_at	SCEL	0.0570191
	232523_at	MEGF10	0.0577032
	243972_at	BTF3L4	0.0593112
	221212_x_at	PBRM1	0.0604098
	1569683_at	XYLB	0.0614604
	1561757_a_at	LOC283352	0.0617751
	232705_at	LRRFIP2	0.0623279
	223505_s_at	DNAJC27	0.0623555
	232039_at	MAP10	0.0650386
	1559372_at	LOC101928043	0.0650647
	213866_at	SAMD14	0.0687022
	230681_at	TBRG1	0.0689751
	239753_at	ZNF252P	0.0697947
	208266_at	C8orf17	0.070751
	227794_at	GLYATL1 /// LOC100287413	0.0707873
	238564_at	FAM171B	0.0708022
	207433_at	IL10	0.0712252
	1564962_at	ZNF92	0.0721956
	240427_at	LOC101929050	0.0722765
	1563528_at	RAPGEF4-AS1	0.0728451
	209541_at	IGF1	0.0735006
	208345_s_at	POU3F1	0.0738353
	219873_at	COLEC11	0.0747517
	205471_s_at	DACH1	0.075328
	232636_at	SLITRK4	0.0762932
	207851_s_at	INSR	0.0764336
	229193_at	LUC7L3	0.0766533
	237434_x_at	MSANTD1	0.0767545
	217452_s_at	B3GALT2	0.0773997
	209324_s_at	RGS16	0.0775821
	1557674_s_at	LOC101928068	0.0776889
	234426_x_at	PIH2	0.0787529
	206999_at	IL12RB2	0.0820457
	228771_at	ADRBK2	0.0822675
	232320_at	KIAA1614-AS1	0.082855
	210185_at	CACNB1	0.0829303
	1569186_at	MYO3A	0.0837206
	205226_at	PDGFRL	0.0841269
	1552519_at	ACVR1C	0.0849767
	210413_x_at	SERPINB3 /// SERPINB4	0.0853213
	219454_at	EGFL6	0.0860815
	203379_at	RPS6KA1	0.0869973
	222813_at	ZNF668	0.0879537
	1555102_at	FGF7	0.0895148
	232316_at	SAMD15	0.0911527
	217505_at	KLHL23 /// PHOSPHO2-KLHL23	0.0925729
	1553635_s_at	TCTEX1D1	0.0928831
	228195_at	C2orf88	0.092961
	216819_at	HSD3BP1 /// HSD3BP1	0.094177
	230180_at	DDX17	0.0957606
	219087_at	ASPN	0.0958884
	1559930_at	LOC101928211	0.0971254
	1564165_at	LOC100630923	0.0972599
	222079_at	ERG	0.097272
	227769_at	GPR27	0.0976746
	238455_at	PLXDC2	0.0983914
	223523_at	TMEM108	0.0992069
	240168_at	XPO7	0.0993453
	1559507_at	LOC100130357	0.100177
	233227_at	KIAA1109	0.102691
	213362_at	PTPRD	0.10281
	205028_at	TRO	0.108026
	208188_at	KRT9	0.108106
	229127_at	JAM2	0.10971
	231224_x_at	PRKAG2	0.110346
	216489_at	LOC101927086	0.111374
	211695_x_at	MUC1	0.111823
	238887_at	LOC100630918	0.111841
	213618_at	ARAP2 /// LOC101928667	0.113134
	215483_at	AKAP9	0.114439
	221785_at	WIZ	0.114808
	220405_at	SNTG1	0.115023
	1562988_at	ZSCAN30	0.116445
	205907_s_at	OMD	0.117831
	1560028_at	C11orf57	0.118935
	228177_at	CREBBP	0.11992
	230836_at	ST8SIA4	0.121
	214408_s_at	RFPL1S /// RFPL3S	0.121926
	241534_at	LOC100505549	0.122226
	242565_x_at	YBEY	0.123129
	231485_at	LOC100505540	0.123838
	210121_at	B3GALT2	0.125025
	232102_at	METTL6	0.126996
	224396_s_at	ASPN	0.12771
	215053_at	SRCAP	0.129559
	215094_at	SPICE1	0.130168
	232001_at	PRKCQ-AS1	0.130498
	219301_s_at	CNTNAP2	0.13149
	210076_x_at	SERBP1	0.132734
	237753_at	IL21R	0.134969
	227265_at	FGL2	0.137915
	226658_at	PDPN	0.138051
	209327_s_at	NOP16	0.139221
	216036_x_at	WDTC1	0.139246
	235301_at	KIAA1324L	0.140718
	241685_x_at	PURA	0.1462
	1564856_s_at	LOC101927079 /// LOC727924	0.147839
	235746_s_at	PLA2R1	0.150364
	219213_at	JAM2	0.151206
	231186_at	LINC00643	0.151795
	1555743_s_at	ERVH-6	0.153007
	235942_at	FAM224A /// FAM224B	0.154224
	213040_s_at	NPTXR	0.156174
	237274_at	LINC01208	0.156249
	207962_at	CAPN11	0.156635
	205908_s_at	OMD	0.157348
	203477_at	COL15A1	0.157918
	211057_at	ROR1	0.158846
	1555078_at	ZNF843	0.159514
	243649_at	FBXO7	0.160282
	223869_at	SOST	0.160578
	215694_at	SPATA5L1	0.160634
	213764_s_at	MFAP5	0.161774
	226930_at	FNDC1	0.16222
	244467_at	SHISA8	0.162299
	238831_at	TMEM33	0.164874
	214873_at	LRP5L	0.165751
	210965_x_at	CDK13	0.166282
	1570222_at	NDST4	0.167486
	205501_at	PDE10A	0.168506
	1566739_at	PLCE1	0.171546
	224052_at	HSFY1 /// HSFY2	0.172695
	202669_s_at	EFNB2	0.175559
	212865_s_at	COL14A1	0.175576
	242210_at	ZNF24	0.17606
	204834_at	FGL2	0.177239
	228072_at	SYT12	0.177405
	210832_x_at	PTGER3	0.177807
	220639_at	TM4SF20	0.178184
	1561211_at	LOC101930541	0.179332
	231470_at	LINC00664	0.179588
	220716_at	ERCC8	0.179965
	214222_at	DNAH7	0.180419
	1559268_at	ADAM23	0.184386
	1558770_a_at	PIK3R6	0.184855
	211555_s_at	GUCY1B3	0.18493
	239943_x_at	LOC102724483 /// PIGL	0.186758
	232913_at	TMED8	0.188162
	219869_s_at	SLC39A8	0.189519
	233109_at	COL12A1	0.191553
	1556366_s_at	LY86-AS1	0.191872
	224851_at	CDK6	0.191981
	221404_at	IL36A	0.193161
	228307_at	EMILIN3	0.194343
	232912_at	GPR180	0.194776
	1558972_s_at	THEMIS	0.196839
	239370_at	LINC01133	0.197054
	217010_s_at	CDC25C	0.19734
	1557181_s_at	C11orf87	0.197831
	231478_at	LOC729966 /// PDE4C	0.198666
	1553321_a_at	SULT1C4	0.201783
	219871_at	KLF3-AS1	0.202209
	229242_at	TNFSF15	0.20251
	213994_s_at	SPON1	0.203743
	228885_at	MAMDC2	0.204325
	208131_s_at	PTGIS	0.204759
	243697_at	MOXD1	0.206627
	1566272_at	RALGAPA1	0.207961
	1553204_at	C20orf166-AS1	0.208833
	212977_at	ACKR3	0.213074
	209436_at	SPON1	0.21387
	229687_s_at	PRDM11	0.214392
	207201_s_at	SLC22A1	0.218354
	213068_at	DPT	0.219097
	212843_at	NCAM1	0.219814
	212430_at	RBM38	0.219969
	234210_x_at	ACTR2	0.221044
	208353_x_at	ANK1	0.22115
	1561430_s_at	MAATS1	0.221378
	1553967_at	ADAT3	0.221542
	226777_at	ADAM12	0.221935
	227620_at	SLC44A1	0.222291
	224848_at	CDK6	0.222414
	242389_at	LUC7L3	0.224129
	242033_at	RNF180	0.225302
	1570006_at	LOC400958	0.22824
	213552_at	GLCE	0.228642
	206300_s_at	PTHLH	0.229675
	221085_at	TNFSF15	0.230618
	212667_at	SPARC	0.23071
	220351_at	ACKR4	0.230886
	220532_s_at	TMEM176B	0.231003
	1552797_s_at	PROM2	0.231456
	209820_s_at	TBL3	0.233215
	231361_at	NLGN1	0.233617
	211737_x_at	PTN	0.235122
	228170_at	OLIG1	0.236675
	236653_at	LINC00662	0.238197
	1558517_s_at	LOC101927933 /// LRRC8C	0.238752
	1558440_at	LOC100506351	0.239333
	236023_at	CDK9	0.241464
	215810_x_at	DST	0.24155
	224412_s_at	TRPM6	0.24258
	209466_x_at	PTN	0.243193
	213259_s_at	SARM1	0.244573
	221683_s_at	CEP290	0.245611
	213790_at	ADAM12	0.246825
	1562367_at	C15orf54	0.24891
	233538_s_at	CYBB	0.248984
	216114_at	NCKIPSD	0.249577
	228602_at	SGCD	0.249589
	1570351_at	ADAMTS6	0.25005
	205680_at	MMP10	0.250189
	238512_at	WNT2B	0.250729
	1552695_a_at	SLC2A13	0.251629
	220306_at	FAM46C	0.253461
	203878_s_at	MMP11	0.253632
	213957_s_at	CEP350	0.253791
	230085_at	PDK3	0.253799
	218885_s_at	GALNT12	0.254275
	218061_at	MEA1	0.254336
	230134_s_at	RC3H2	0.254538
	235971_at	TIFA	0.255849
	241829_at	FAM124A	0.256189
	224847_at	CDK6	0.257842
	1555085_at	LOC101928751	0.258599
	235920_at	CLUHP3 /// ZNF720	0.260279
	1555284_at	ALS2	0.261081
	216786_at	FAM224A	0.262078
	1562716_at	LOC284632	0.262128
	221170_at	HRH4	0.262365
	225939_at	EIF4E3	0.263807
	232888_at	ISM1	0.264889
	235182_at	ISM1	0.2652
	228904_at	HOXB3	0.265567
	207302_at	SGCG	0.266798
	228167_at	KLHL6	0.267824
	236942_at	CCDC182	0.267985
	39248_at	AQP3	0.268742
	210273_at	PCDH7	0.269822
	233514_x_at	TEX11	0.270839
	1558537_x_at	ZNF844	0.270928
	214377_s_at	CTRL	0.272308
	221898_at	PDPN	0.272353
	1560011_at	AX747544 /// JRK	0.272398
	210831_s_at	PTGER3	0.272442
	200879_s_at	EPAS1	0.272706
	227169_at	DNAJC18	0.272984
	1565436_s_at	KMT2A	0.273553
	228525_at	LRP3	0.274071
	1554086_at	TUBGCP3	0.274309
	208429_x_at	HNF4A	0.274552
	229779_at	COL4A4	0.274784
	229623_at	TMEM150C	0.275098
	235318_at	FBN1	0.275295
	203868_s_at	VCAM1	0.27572
	242447_at	C3orf70	0.276022
	229776_at	SLCO3A1	0.276182
	230533_at	ZMYND8	0.276211
	242665_at	FMNL2	0.276474
	1560543_at	GRK4	0.27748
	232060_at	ROR1	0.279263
	219837_s_at	CYTL1	0.280189
	238067_at	TBC1D8B	0.281231
	232049_at	SNX2	0.281771
	244057_s_at	VSTM4	0.282618
	209137_s_at	USP10	0.282981
	235355_at	CSRNP3	0.286281
	213749_at	MASP1	0.286866
	230666_at	HOXA11-AS	0.287188
	220591_s_at	EFHC2	0.288232
	213928_s_at	AGFG1	0.288523
	201724_s_at	GALNT1	0.289046
	222873_s_at	EHMT1	0.289081
	213712_at	ELOVL2	0.289125
	1559573_at	LINC01093	0.289279
	202709_at	FMOD	0.289486
	226429_at	GPALPP1	0.289516
	223943_s_at	GNG2	0.289726
	203421_at	TP53I11	0.289807
	210655_s_at	FOXO3 /// FOXO3B	0.29047
	244183_x_at	PCDHB3	0.291106
	240556_at	DCN	0.291142
	224963_at	SLC26A2	0.291984
	242370_at	MTHFD2L	0.293126
	1559529_at	PTK2	0.293178
	227367_at	SLCO3A1	0.29378
	1559128_at	HSDL2	0.295336
	204376_at	VPRBP	0.297063
	206336_at	CXCL6	0.297357
	224359_s_at	HOOK3	0.297645
	1554034_a_at	FRMD4A	0.299105
	209193_at	PIM1	0.301852
	235333_at	B4GALT6	0.301962
	204051_s_at	SFRP4	0.302147
	242674_at	EIF4E	0.303543
	219825_at	CYP26B1	0.304362
	202668_at	EFNB2	0.304646
	1552747_a_at	PP2D1	0.304664
	231535_x_at	ROPN1	0.304729
	205410_s_at	ATP2B4	0.305195
	202952_s_at	ADAM12	0.305272
	233078_at	API5	0.305833
	1553605_a_at	ABCA13	0.306261
	242301_at	CBLN2	0.306688
	216837_at	EPHA5	0.306842
	242546_at	DUXAP10 /// LINC01296	0.307272
	209220_at	GPC3	0.307836
	219383_at	PRR5L	0.307841
	206002_at	GPR64	0.308056
	221234_s_at	BACH2	0.30923
	205404_at	HSD11B1	0.310127
	215704_at	FLG	0.310185
	1563512_at	NOS1AP	0.310564
	207595_s_at	BMP1	0.310788
	235829_at	CAHM	0.311072
	223475_at	CRISPLD1	0.311315
	201137_s_at	HLA-DPB1	0.311817
	219463_at	LAMP5	0.312299
	235717_at	ZNF229	0.312563
	201650_at	KRT19	0.312985
	212489_at	COL5A1	0.3134
	203866_at	NLE1	0.313447
	208448_x_at	IFNA16	0.314143
	213807_x_at	MET	0.314554
	1564158_a_at	VAC14-AS1	0.314589
	207362_at	SLC30A4	0.3146
	215638_at	ERBB3	0.31589
	223749_at	C1QTNF2	0.316305
	216831_s_at	RUNX1T1	0.316532
	240363_at	ANK1	0.317177
	220791_x_at	SCN11A	0.317366
	214156_at	MYRIP	0.317714
	1555606_a_at	GDPD1	0.317957
	210933_s_at	FSCN1	0.319702
	214379_at	HNRNPDL	0.319743
	243051_at	CNIH4	0.320349
	242821_at	CCDC171	0.321017
	235944_at	HMCN1	0.321191
	233072_at	NTNG2	0.321779
	210415_s_at	ODF2	0.321982
	225630_at	EEPD1	0.322048
	219517_at	ELL3	0.322532
	244043_at	TFDP2	0.323018
	229081_at	SLC25A13	0.323071
	218804_at	ANO1	0.323279
	214913_at	ADAMTS3	0.324071
	203698_s_at	FRZB	0.324503
	221496_s_at	TOB2	0.325698
	207824_s_at	MAZ	0.325853
	235730_at	LOC101060691	0.326154
	215109_at	RC3H1	0.326576
	206806_at	DGKI	0.327007
	231863_at	ING3	0.32764
	205978_at	KL	0.327913
	205085_at	ORC1	0.328527
	233546_at	LOC283075	0.329403
	211756_at	PTHLH	0.329986
	237302_at	CNKSR3	0.33182
	217539_at	C18orf25	0.333254
	213707_s_at	DLX5	0.333756
	1558365_at	PGK1	0.333848
	224147_at	PARPBP	0.335186
	238795_at	FAM208B	0.335971
	204348_s_at	AK4 /// LOC100507855	0.336662
	1563302_at	LOC101927534	0.336878
	217287_s_at	TRPC6	0.337579
	52651_at	COL8A2	0.337942
	202890_at	MAP7	0.339116
	205097_at	SLC26A2	0.34034
	213640_s_at	LOX	0.340431
	211006_s_at	KCNB1	0.340436
	209767_s_at	GP1BB /// SEPT5 /// SEPT5-GP1BB	0.340684
	226212_s_at	INSR	0.341345
	240395_at	DGKI /// LOC100128727	0.341358
	1563103_at	LOC101927049	0.341713
	213339_at	TP73-AS1	0.342669
	211603_s_at	ETV4	0.343205
	228523_at	NANOS1	0.343431
	229838_at	NUCB2	0.343678
	212713_at	MFAP4	0.34405
	218984_at	PUS7	0.345078
	220378_at	TCP11	0.345119
	220794_at	GREM2	0.345187
	229538_s_at	IQGAP3	0.346358
	203817_at	GUCY1B3	0.347694
	232052_at	THUMPD3-AS1	0.347738
	232401_at	KCNS2	0.34781
	215407_s_at	ASTN2	0.347838
	237845_at	LOC101927552	0.348514
	233167_at	SELO	0.349182
	205700_at	HSD17B6	0.349339
	202766_s_at	FBN1	0.350262
	213125_at	OLFML2B	0.35118
	226185_at	CDS1	0.35131
	213056_at	FRMD4B	0.351321
	202409_at	IGF2 /// INS-IGF2	0.351621
	1554206_at	TMLHE	0.351633
	1552997_a_at	IQCF1	0.351704
	228988_at	ZNF711	0.352034
	37953_s_at	ASIC1	0.352157
	219773_at	NOX4	0.353401
	236863_at	C17orf67	0.353732
	206459_s_at	WNT2B	0.353931
	224029_x_at	SCN11A	0.353991
	240869_at	KCNB1	0.354426
	1552887_at	TBATA	0.354837
	218918_at	MAN1C1	0.354931
	209598_at	PNMA2	0.355285
	211776_s_at	EPB41L3	0.355316
	241749_at	MURC	0.355517
	232760_at	TEX15	0.356155
	206091_at	MATN3	0.356402
	228329_at	DAB1	0.356669
	1558082_at	CCDC171	0.356737
	222506_at	LMBR1	0.356964
	212488_at	COL5A1	0.357307
	1556722_a_at	C20orf203	0.357772
	37512_at	HSD17B6	0.358907
	228640_at	PCDH7	0.359042
	209747_at	TGFB3	0.359144
	203083_at	THBS2	0.359422
	242605_at	DCN	0.359646
	240167_at	LINC01085	0.359844
	212558_at	SPRY1	0.360167
	213832_at	KCND3	0.360255
	217166_at	PTMAP1 /// PTMAP1	0.36056
	230494_at	SLC20A1	0.36128
	202310_s_at	COL1A1	0.361572
	203184_at	FBN2	0.361658
	231877_at	TRMT10A	0.361704
	213257_at	SARM1	0.361787
	225342_at	AK4 /// LOC100507855	0.362057
	1554827_a_at	ADCY7	0.362126
	226395_at	HOOK3	0.363822
	204456_s_at	GAS1	0.363873
	236192_at	HOOK3	0.363949
	233737_s_at	LOC284561	0.364049
	238315_s_at	ZNF567	0.364105
	202218_s_at	FADS2	0.364454
	239793_at	AK097119 /// RP11-73M18.6	0.364822
	203185_at	RASSF2	0.365199
	238360_s_at	LINC00672	0.365267
	216288_at	CYSLTR1	0.365624
	228865_at	C1orf116	0.366442
	228358_at	SOX12	0.367072
	205893_at	NLGN1	0.367138
	205498_at	GHR	0.36733
	235494_at	LSAMP	0.367341
	235551_at	AX747730	0.368033
	241858_at	TNNI3K	0.369015
	243951_at	ABCB1	0.369174
	232216_at	YME1L1	0.369751
	1555777_at	POSTN	0.37004
	209770_at	BTN3A1	0.370133
	1556583_a_at	SLC8A1	0.370683
	236302_at	PPM1E	0.37082
	223843_at	SCARA3	0.371225
	222899_at	ITGA11	0.371236
	220957_at	CTAGE1	0.372028
	232748_at	PAPPA	0.372801
	225237_s_at	MSI2	0.373252
	226305_at	LYNX1	0.373265
	230885_at	LOC101930112 /// SPG7	0.373285
	231172_at	C9orf117	0.374331
	219806_s_at	SMCO4	0.374559
	213285_at	TMEM30B	0.375473
	236146_at	SYNCRIP	0.375802
	215177_s_at	ITGA6	0.375811
	227929_at	LIN7A	0.375848
	1554292_a_at	UHRF1BP1L	0.376488
	213929_at	EXPH5	0.376988
	1553113_s_at	CDK8	0.377391
	1563496_at	STL	0.377701
	201372_s_at	CUL3	0.377927
	207154_at	DIO3	0.378594
	218730_s_at	OGN	0.379094
	219400_at	CNTNAP1	0.37944
	202724_s_at	FOXO1	0.379731
	229121_at	CMKLR1	0.379901
	219371_s_at	KLF2	0.380608
	237088_at	LINC00244	0.38068
	232131_at	LINC00933	0.380904
	1565868_at	CD44	0.38137
	228613_at	RAB11FIP3	0.382213
	202765_s_at	FBN1	0.382303
	217525_at	OLFML1	0.382642
	209253_at	SORBS3	0.383135
	204679_at	KCNK1	0.383168
	237909_at	ADAM6	0.383334
	1569788_at	ST8SIA1	0.383642
	1556558_s_at	ENTPD3-AS1	0.384114
	1556194_a_at	HSPA4L	0.384375
	208228_s_at	FGFR2	0.384401
	237365_at	ELOVL2-AS1	0.384548
	218902_at	NOTCH1	0.384776
	229622_at	FAM132B	0.385175
	212636_at	QKI	0.386089
	209468_at	LRP5	0.386441
	232469_x_at	SSBP3-AS1	0.38699
	214012_at	ERAP1	0.387322
	1554248_at	ZNF638	0.387446
	213765_at	MFAP5	0.387832
	242260_at	MATR3	0.38785
	234521_at	OR51I2	0.387939
	203180_at	ALDH1A3	0.388022
	236532_at	C11orf87	0.388148
	236689_at	RNF151	0.38924
	206026_s_at	TNFAIP6	0.389392
	212023_s_at	MKI67	0.389776
	243409_at	FOXL1	0.390051
	225990_at	BOC	0.390168
	209960_at	HGF	0.39025
	235562_at	C3orf70	0.39034
	235864_at	ATP6V1D	0.390375
	1553514_a_at	VNN3	0.390785
	241658_at	ARIH1	0.392655
	210070_s_at	CHKB-CPT1B /// CPT1B	0.392785
	213001_at	ANGPTL2	0.3933
	224385_s_at	MOV10L1	0.393435
	228967_at	EIF1	0.393467
	230417_at	GALNT16	0.393892
	1560797_s_at	LOC101927830 /// TMLHE-AS1	0.394296
	1569786_at	LOC101929694	0.394502
	213880_at	LGR5	0.395241
	230730_at	SGCD	0.39532
	209758_s_at	MFAP5	0.395881
	206463_s_at	DHRS2	0.396614
	207014_at	GABRA2	0.396623
	225652_at	FARP2	0.396843
	1553710_at	FAM218A	0.397222
	1552991_at	OR5P2	0.397541
	213054_at	HAUS5	0.397993
	229669_at	LOC440416	0.398392
	228083_at	CACNA2D4	0.398461
	228600_x_at	FAM221A	0.398781
	210176_at	TLR1	0.39882
	206825_at	OXTR	0.399613
	213430_at	RUFY3	0.400929
	212055_at	TPGS2	0.400996
	231382_at	FGF18	0.401034
	1562103_at	LINC01359	0.401582
	47553_at	DFNB31	0.401702
	220186_s_at	CDHR2	0.402598
	227816_at	NTN1	0.402674
	236245_at	ODF3L1	0.40344
	238239_at	WDR27	0.403783
	212362_at	ATP2A2	0.404362
	224036_s_at	LMBR1	0.404649
	228323_at	CASC5	0.405279
	221011_s_at	LBH	0.40557
	1554692_at	SLC23A2	0.405625
	242800_at	NHS	0.406544
	243797_at	STK17B	0.406653
	222041_at	DPH1 /// OVCA2	0.407435
	244863_at	SH3GLB2	0.407479
	201842_s_at	EFEMP1	0.407632
	243087_at	WDR63	0.407713
	236600_at	SPG20	0.408131
	204298_s_at	LOX	0.40885
	1559210_at	BC047644	0.408864
	232106_s_at	CEP89	0.409066
	227637_at	TFCP2	0.409515
	214785_at	VPS13A	0.409646
	204916_at	RAMP1	0.409727
	232181_at	PPARGC1B	0.410239
	219771_at	TBC1D8B	0.410339
	221003_s_at	CAB39L	0.410398
	209869_at	ADRA2A	0.410536
	238483_at	SSBP2	0.411637
	212226_s_at	PPAP2B	0.411797
	226498_at	FLT1	0.411903
	240603_s_at	ERI2	0.412353
	205236_x_at	SOD3	0.412442
	207426_s_at	TNFSF4	0.412494
	227198_at	AFF3	0.412643
	235834_at	CALD1	0.412796
	221113_s_at	WNT16	0.413074
	225546_at	EEF2K /// LOC101930123	0.413113
	238824_at	RPS29	0.413217
	221142_s_at	PECR	0.413686
	230418_s_at	GALNT16	0.413843
	244872_at	RBBP4	0.414014
	218974_at	SOBP	0.414115
	213993_at	SPON1	0.414285
	216259_at	LOC100506699	0.414529
	218980_at	FHOD3	0.414957
	1552272_a_at	PRR22	0.415069
	210985_s_at	SP100	0.415078
	238429_at	TMEM71	0.4152
	237420_at	ODF2L	0.415252
	201621_at	NBL1	0.415288
	238207_at	SMIM4	0.415457
	231867_at	TENM2	0.415583
	227976_at	SMIM10	0.415808
	228245_s_at	LOC100509445 /// LOC728715 /// OVOS /// OVOS2	0.416082
	219229_at	SLCO3A1	0.417817
	235579_at	SCAF11	0.418002
	209566_at	INSIG2	0.418775
	214985_at	EXT1	0.418812
	1554329_x_at	STXBP4	0.419001
	1554470_s_at	ZBTB44	0.419005
	219497_s_at	BCL11A	0.419169
	205698_s_at	MAP2K6	0.419464
	213610_s_at	KLHL23 /// PHOSPHO2-KLHL23	0.420202
	212098_at	MGAT5	0.420492
	223842_s_at	SCARA3	0.420642
	224976_at	NFIA	0.420927
	236911_at	RIMKLB	0.421063
	212813_at	JAM3	0.42113
	205885_s_at	ITGA4	0.42186
	207711_at	SOGA1	0.422281
	217049_x_at	PCDH11X /// PCDH11Y	0.422459
	214265_at	ITGA8	0.422681
	216057_at	RAB3GAP2	0.4229
	222696_at	AXIN2	0.423274
	204343_at	ABCA3	0.4233
	220029_at	ELOVL2	0.423527
	235486_at	KIAA1549L	0.42361
	242335_at	SLC25A37	0.423971
	1555461_at	TXNL4A	0.424082
	228414_at	KCNMA1	0.424211
	234331_s_at	FAM84A	0.424631
	236734_at	SLITRK1	0.424766
	1559257_a_at	MAGI1	0.424835
	205931_s_at	CREB5 /// LOC401317	0.425627
	227909_at	LINC00086 /// LINC00087	0.425654
	235131_at	RHOJ	0.425951
	204317_at	GTSE1 /// TRMU	0.426057
	1553881_at	MGC16142	0.426226
	224225_s_at	ETV7	0.426453
	222062_at	IL27RA	0.426456
	216026_s_at	POLE	0.426523
	209994_s_at	ABCB1 /// ABCB4	0.427121
	228314_at	LOC101927933 /// LRRC8C	0.427266
	236471_at	NFE2L3	0.427407
	230245_s_at	LINC00926	0.427507
	1569464_at	PPFIBP1	0.427631
	1554309_at	EIF4G3	0.427842
	221467_at	MC4R	0.428301
	211896_s_at	DCN	0.428596
	227137_at	CACUL1	0.428828
	215005_at	NECAB2	0.428851
	236854_at	LINC00494	0.428853
	202150_s_at	NEDD9	0.429211
	219572_at	CADPS2	0.429611
	204719_at	ABCA8	0.429871
	203996_s_at	C21orf2	0.430251
	226311_at	ADAMTS2	0.430265
	244565_at	HMX2	0.430324
	205594_at	ZNF652	0.430889
	219842_at	ARL15	0.430997
	1568964_x_at	LOC101929889 /// SPN	0.431314
	205933_at	SETBP1	0.431763
	230500_at	PDE7A	0.431835
	218824_at	PNMAL1	0.431857
	232412_at	FBXL20	0.431902
	228868_x_at	CDT1	0.432002
	213307_at	SHANK2	0.432189
	1556371_at	OLIG3	0.432496
	204316_at	RGS10	0.432764
	1569289_at	BIVM	0.433339
	228585_at	ENTPD1	0.433825
	214190_x_at	GGA2	0.433851
	1569887_a_at	FAM183CP	0.43415
	206025_s_at	TNFAIP6	0.43508
	217430_x_at	COL1A1	0.435122
	209465_x_at	PTN	0.435238
	238879_at	DCUN1D1	0.435389
	229674_at	SERTAD4	0.435977
	209355_s_at	PPAP2B	0.436025
	204967_at	SHROOM2	0.436666
	209765_at	ADAM19	0.437137
	213543_at	SGCD	0.437437
	206818_s_at	CNNM2	0.437585
	209683_at	FAM49A	0.437765
	206191_at	ENTPD3	0.437886
	205123_s_at	MSANTD3-TMEFF1 /// TMEFF1	0.437991
	213582_at	ATP11A	0.438189
	226824_at	CPXM2	0.438654
	231439_at	FAM84A	0.438706
	204591_at	CHL1	0.438831
	1555350_at	PPHLN1	0.438834
	220416_at	ATP8B4	0.439484
	243141_at	SGMS2	0.440456
	242845_at	RUNX1T1	0.441418
	219790_s_at	NPR3	0.441636
	219870_at	ATF7IP2	0.442096
	242861_at	NEDD9	0.44214
	224724_at	SULF2	0.442302
	210943_s_at	LYST	0.44254
	206101_at	ECM2	0.442602
	223862_at	GHRL	0.443277
	219447_s_at	SLC35C2	0.443314
	229802_at	WISP1	0.443426
	214079_at	DHRS2	0.443501
	219090_at	SLC24A3	0.443799
	226651_at	HOMER1	0.444719
	226522_at	PODN	0.444982
	221045_s_at	PER3	0.445284
	219304_s_at	PDGFD	0.445458
	213904_at	FRRS1L	0.44597
	1555021_a_at	SCARF1	0.446532
	221087_s_at	APOL3	0.446546
	213772_s_at	GGA2	0.446567
	238545_at	BRD7	0.446587
	227317_at	LMCD1	0.446601
	219054_at	NPR3	0.446616
	202898_at	SDC3	0.446643
	203019_x_at	SSX2IP	0.446799
	228884_at	LRRC27	0.44681
	213519_s_at	LAMA2	0.446977
	244105_at	WHAMMP2 /// WHAMMP3	0.447249
	201117_s_at	CPE	0.44733
	221957_at	PDK3	0.447433
	227262_at	HAPLN3	0.448088
	220334_at	RGS17	0.448108
	233859_at	CEP128	0.448195
	239685_at	LINC00900	0.448668
	219118_at	FKBP11	0.449057
	202384_s_at	TCOF1	0.449284
	1565150_at	GDPGP1	0.449287
	1553153_at	ATP6V0D2	0.450456
	230431_at	LOC100506022	0.451087
	242176_at	MEF2A	0.451171
	228570_at	BTBD11	0.451265
	224817_at	SH3PXD2A	0.45133
	243976_at	RNF115	0.45137
	226070_at	C9orf142	0.451694
	204347_at	AK4 /// LOC100507855	0.451842
	224489_at	LOC100294341 /// LOC101929774	0.451888
	205656_at	PCDH17	0.451944
	202718_at	IGFBP2	0.452311
	203027_s_at	MVD	0.452554
	234605_at	CDC14B	0.452975
	203751_x_at	JUND	0.453195
	230077_at	LOC220729 /// SDHA /// SDHAP1 /// SDHAP2	0.453202
	223557_s_at	TMEFF2	0.453304
	227573_s_at	OBSL1	0.453345
	219000_s_at	DSCC1	0.453644
	233328_x_at	SLC17A9	0.453769
	232884_s_at	ZNF853	0.453958
	210329_s_at	SGCD	0.454397
	242935_at	SBF2	0.454731
	223495_at	CCDC8	0.454867
	229715_at	NCR3LG1 /// RP1-239B22.5	0.45492
	227121_at	ZBTB20	0.45499
	209519_at	NCBP1	0.455221
	240460_at	LOC101929122	0.455306
	228667_at	AGPAT4	0.455643
	1553962_s_at	RHOB	0.455708
	210525_x_at	EFCAB11	0.456094
	202311_s_at	COL1A1	0.456293
	206272_at	RAB4A /// SPHAR	0.456634
	225266_at	ZNF652	0.45692
	219872_at	FAM198B	0.457758
	210372_s_at	TPD52L1	0.457766
	226157_at	TFDP2	0.457828
	242019_at	CERS6	0.457913
	212153_at	POGZ	0.457928
	211504_x_at	ROCK2	0.458183
	204078_at	LEPREL4	0.458763
	209082_s_at	COL18A1	0.458836
	226819_at	LSM11	0.458926
	210661_at	GLRA3	0.459677
	209675_s_at	HNRNPUL1	0.459821
	232785_at	RGAG1	0.459906
	204580_at	MMP12	0.459997
	212944_at	SLC5A3	0.460289
	1569961_at	LOC101928844	0.460326
	226211_at	MEG3	0.460369
	216840_s_at	LAMA2	0.460935
	229657_at	THRB	0.46133
	207402_at	ZNF132	0.461618
	1556913_a_at	GIT2	0.461919
	232224_at	MASP1	0.462332
	219412_at	RAB38	0.462391
	1562923_at	LOC101928449	0.462521
	1553564_at	MACROD2	0.4626
	1552880_at	SEC16B	0.462611
	201910_at	FARP1	0.462859
	225654_at	NSD1	0.463306
	243934_at	ODF3B	0.463311
	224800_at	WDFY1	0.463495
	222101_s_at	DCHS1	0.463515
	215747_s_at	RCC1	0.464058
	219387_at	CCDC88A	0.464081
	214492_at	SGCD	0.464344
	228485_s_at	SLC44A1	0.464469
	223764_x_at	NIPSNAP3B	0.464706
	212770_at	TLE3	0.464726
	213124_at	ZNF473	0.464758
	1553220_at	FAM117B	0.46489
	209101_at	CTGF	0.465146
	207087_x_at	ANK1	0.465166
	204061_at	PRKX	0.465178
	226497_s_at	FLT1	0.46526
	1553600_at	TMIE	0.465371
	217771_at	GOLM1	0.465678
	229588_at	DNAJC10	0.465719
	215034_s_at	TM4SF1	0.465833
	201369_s_at	ZFP36L2	0.465901
	213126_at	MED8	0.465994
	1554749_s_at	CLCNKB	0.466073
	230433_at	LOC729970	0.466427
	1559322_at	LOC727916	0.466748
	235683_at	SESN3	0.4668
	203469_s_at	CDK10	0.467465
	202357_s_at	CFB	0.467728
	1570007_at	LOC101927933 /// LRRC8C	0.46783
	227209_at	CNTN1	0.467883
	225016_at	APCDD1	0.468138
	1559404_a_at	HMGN3-AS1	0.468447
	226728_at	SLC27A1	0.468914
	206046_at	ADAM23	0.469131
	201860_s_at	PLAT	0.469609
	205776_at	FMO5	0.469793
	241470_x_at	RASSF9	0.469939
	229831_at	CNTN3	0.470153
	209569_x_at	NSG1	0.470206
	221760_at	MAN1A1	0.470261
	227704_at	C19orf12	0.470642
	237431_at	LOC100506882 /// USP32	0.470703
	235077_at	MEG3	0.470813
	212230_at	PPAP2B	0.471432
	1556134_a_at	B3GNT5	0.471758
	209242_at	PEG3	0.472017
	228400_at	SHROOM3	0.472257
	1553726_s_at	TBC1D32	0.47244
	211080_s_at	NEK2	0.472464
	238437_at	ZNF805	0.472573
	223837_at	GULP1	0.472598
	231436_at	LOC101928134	0.472712
	235072_s_at	KIF13A	0.473099
	1557036_at	AK055910 /// ZBTB1	0.473266
	206523_at	CYTH3	0.473622
	233495_at	EXOSC3	0.473759
	242881_x_at	BC017398 /// CTD-2314B22.3 /// DQ786293 /// DUXAP10 /// LL22NC03-N64E9.1	0.473868
	233874_at	SLAIN2	0.473927
	207764_s_at	HIPK3	0.474113
	244110_at	KMT2A	0.474295
	208736_at	ARPC3	0.474366
	232242_at	PTPRG-AS1	0.474438
	225631_at	EEPD1	0.474701
	1553780_at	LINC00638	0.474798
	232300_at	ADIRF-AS1	0.474837
	219901_at	FGD6	0.475157
	235114_x_at	HOOK3	0.475384
	229138_at	PARP11	0.47581
	204470_at	CXCL1	0.476599
	1558688_at	LOC441461	0.476645
	218723_s_at	RGCC	0.476769
	203139_at	DAPK1	0.476793
	237408_at	DCUN1D1	0.477095
	1569448_at	PGM2L1	0.477101
	215856_at	SIGLEC15	0.477152
	219911_s_at	SLCO4A1	0.477156
	228150_at	SEC16B	0.47721
	203892_at	WFDC2	0.477462
	228151_at	ARL15	0.477702
	221440_s_at	RBBP9	0.477828
	225355_at	NEURL1B	0.478153
	205405_at	SEMA5A	0.478155
	202701_at	BMP1	0.478776
	44040_at	FBXO41 /// LOC101927826	0.478881
	215250_at	EMC3	0.478913
	218975_at	COL5A3	0.479013
	230071_at	2016-09-11	0.479308
	235039_x_at	LIN9	0.479455
	204440_at	CD83	0.479637
	229078_s_at	GPALPP1	0.479988
	216952_s_at	LMNB2	0.480028
	215190_at	EIF3M	0.480623
	204889_s_at	NEURL1	0.480774
	243938_x_at	DNAH5	0.481176
	209099_x_at	JAG1	0.481378
	200784_s_at	LRP1	0.481676
	207091_at	P2RX7	0.48183
	213933_at	PTGER3	0.482265
	236935_at	PTPN4	0.482406
	226959_at	LOC283070	0.482499
	210330_at	SGCD	0.482589
	238969_at	C3orf55	0.482613
	203021_at	SLPI	0.48272
	226747_at	TXNDC16	0.482781
	221249_s_at	FAM117A	0.483142
	242048_at	MIR6834 /// PFDN6	0.483251
	225037_at	SLC35C2	0.483329
	1568838_at	WASIR1 /// WASIR1 /// WASIR2 /// WASIR2	0.483528
	243690_at	TRIOBP	0.483607
	1555324_at	PTK7	0.483637
	230523_at	QSOX1	0.484025
	229581_at	ELFN1	0.484051
	223453_s_at	ATL3	0.484315
	201852_x_at	COL3A1	0.484316
	221391_at	TAS2R14	0.484609
	229399_at	CCDC186	0.48467
	205051_s_at	KIT	0.484698
	1557176_a_at	C14orf37	0.485246
	213135_at	TIAM1	0.48537
	213589_s_at	B3GNTL1	0.485451
	200644_at	MARCKSL1	0.486106
	226216_at	INSR	0.486245
	218738_s_at	RNF138	0.48631
	224090_s_at	TNFRSF19	0.486511
	226862_at	MBD1	0.486759
	200878_at	EPAS1	0.48695
	1559244_at	FMN2	0.486952
	224595_at	SLC44A1	0.48722
	1558841_at	RP11-307L14.1 /// RP11-307L14.2	0.48735
	228218_at	LSAMP	0.487403
	1557998_at	NAALADL2	0.487644
	229975_at	BMPR1B	0.487695
	227038_at	SGMS2	0.487722
	58916_at	KCTD14 /// NDUFC2-KCTD14	0.487798
	220161_s_at	EPB41L4B	0.487824
	225886_at	DDX5	0.488296
	210349_at	CAMK4	0.488483
	205841_at	JAK2	0.488693
	201906_s_at	CTDSPL	0.488763
	204442_x_at	LTBP4	0.488817
	235141_at	MARVELD2	0.488842
	222043_at	CLU	0.488851
	205116_at	LAMA2	0.48898
	206639_x_at	HTN1	0.489003
	236436_at	SLC25A45	0.489139
	229016_s_at	TRERF1	0.489212
	244071_at	FBLL1	0.489292
	215717_s_at	FBN2	0.489313
	213479_at	NPTX2	0.489391
	209335_at	DCN	0.489502
	226204_at	C22orf29 /// GNB1L	0.489556
	214745_at	PLCH1	0.48995
	225146_at	FAM219A	0.49019
	215253_s_at	RCAN1	0.490335
	228360_at	LYPD6B	0.49035
	222571_at	ST6GALNAC6	0.490432
	213059_at	CREB3L1	0.490797
	236240_at	C4orf29	0.490924
	235107_at	PIAS2	0.491567
	204671_s_at	ANKRD6	0.491741
	232481_s_at	SLITRK6	0.491909
	210612_s_at	SYNJ2	0.492078
	217953_at	PHF3	0.492215
	207231_at	DZIP3	0.492305
	1562648_at	CCDC88A	0.49234
	1562610_at	AC004538.3 /// BC040327	0.493286
	231145_at	PAX9	0.493297
	211607_x_at	EGFR	0.493532
	204428_s_at	LCAT	0.493773
	1552585_s_at	GTF2A1L	0.493919
	221253_s_at	BLOC1S5-TXNDC5 /// TXNDC5	0.494049
	231862_at	CBX5	0.494156
	227376_at	GLI3	0.494248
	205167_s_at	CDC25C	0.494338
	1555774_at	ZAR1	0.494358
	226188_at	LGALSL	0.494491
	203503_s_at	PEX14	0.494613
	212452_x_at	KAT6B	0.494662
	1569316_at	TRIM24	0.49471
	235362_at	LOC729970	0.494938
	201566_x_at	ID2	0.495071
	222772_at	MYEF2	0.49521
	213435_at	SATB2	0.495273
	34063_at	RECQL5	0.495445
	242592_at	GPR137C	0.495636
	237444_at	KIF13A	0.495656
	1560141_at	LOC100133039	0.495729
	206009_at	ITGA9	0.495743
	230040_at	ADAMTS18	0.495955
	241698_at	RFTN2	0.495974
	223617_x_at	ATAD3B	0.496284
	236292_at	RNF130	0.496363
	220994_s_at	STXBP6	0.496578
	228823_at	POLR2J2	0.496912
	212224_at	ALDH1A1	0.496949
	202057_at	KPNA1	0.497007
	203016_s_at	SSX2IP	0.497011
	1554480_a_at	ARMC10	0.497104
	232251_at	NUDT16P1	0.497153
	236539_at	PTPN22	0.497236
	218272_at	TTC38	0.497358
	213004_at	ANGPTL2	0.497388
	222819_at	CTPS2	0.497511
	1558977_at	LOC100130992	0.497554
	1561433_at	MED15P9	0.497575
	203294_s_at	LMAN1	0.497661
	207485_x_at	BTN3A1	0.497726
	203229_s_at	CLK2	0.497823
	221221_s_at	KLHL3	0.498007
	227896_at	BCCIP	0.498247
	243495_s_at	ZNF652	0.498488
	241395_at	NIT1	0.498498
	52255_s_at	COL5A3	0.498544
	226382_at	LOC283070	0.498593
	228063_s_at	NAP1L5	0.498808
	206528_at	TRPC6	0.499182
	242474_s_at	VMA21	0.499342
	202575_at	CRABP2	0.499428
	230875_s_at	ATP11A	0.499924
