# Supplementary material for: Transcriptome analysis of periodontitis-associated fibroblasts by CAGE sequencing identified DLX5 and RUNX2 long variant as novel regulators involved in periodontitis
Source: Sci Rep. 2016 Sep 20;6:33666. doi: 10.1038/srep33666 (PMC5028883; doi:10.1038/srep33666)
Supplement: Supplementary Table S14 [file srep33666-s15.xls]

## Sheet: S14
	Supplementary Table S14. Gene expression profiling in GF following knockdown of RUNX2 long form (RUXN2 long miR #1).
	Probe ID	Gene Symbol	Fold Change
	230417_at	GALNT16	0.010532
	235944_at	HMCN1	0.0170475
	212713_at	MFAP4	0.0200431
	219087_at	ASPN	0.0202734
	1559404_a_at	HMGN3-AS1	0.0206692
	1555433_at	SLC39A14	0.0209142
	1557180_at	C11orf87	0.0217471
	219837_s_at	CYTL1	0.0224535
	215483_at	AKAP9	0.0256719
	232056_at	SCEL	0.0272104
	205028_at	TRO	0.0294501
	242496_at	ART4	0.0304103
	206070_s_at	EPHA3	0.0311603
	211276_at	TCEAL2	0.0319871
	1556306_at	AF520793	0.0359056
	219478_at	WFDC1	0.0359471
	242336_at	GSK3B	0.0359717
	218892_at	DCHS1	0.0364295
	242301_at	CBLN2	0.0364425
	244524_at	LOC101927382 /// PAX8-AS1	0.0375877
	1561415_at	AK093205	0.0383004
	212670_at	ELN	0.0411912
	1553277_at	RTTN	0.0412094
	210525_x_at	EFCAB11	0.0421156
	235562_at	C3orf70	0.042453
	239514_at	LOC100505784	0.0424996
	1565799_at	RAB3IP	0.043699
	240168_at	XPO7	0.0438031
	227235_at	GUCY1A3	0.046108
	1559479_at	SEPSECS-AS1	0.0467198
	1554703_at	ARHGEF10	0.0487012
	227715_at	LOC100233156 /// MAFIP /// TEKT4P2	0.0503494
	1554569_a_at	CELF2	0.0514243
	230085_at	PDK3	0.0522967
	233963_at	H2BFXP	0.0530507
	224147_at	PARPBP	0.0536421
	1554648_a_at	DUOXA1	0.0537131
	228865_at	C1orf116	0.0537873
	209869_at	ADRA2A	0.0538236
	214044_at	RYR2	0.0541678
	1569996_at	ANKRD26P3	0.0544613
	233527_at	LOC101929340	0.0568418
	231439_at	FAM84A	0.0602664
	231991_at	CCM2L	0.0602802
	1558365_at	PGK1	0.0611866
	227198_at	AFF3	0.0620582
	219872_at	FAM198B	0.0624295
	232244_at	KIAA1161	0.0625016
	205388_at	TNNC2	0.0689813
	1553710_at	FAM218A	0.0693324
	232888_at	ISM1	0.0699316
	232636_at	SLITRK4	0.0703295
	223869_at	SOST	0.0718175
	208664_s_at	TTC3 /// TTC3P1	0.075739
	213904_at	FRRS1L	0.075873
	207014_at	GABRA2	0.0760847
	203772_at	BLVRA	0.0761482
	201789_at	PCNXL4	0.0780577
	1563496_at	STL	0.078157
	213749_at	MASP1	0.0783067
	224013_s_at	SOX7	0.0788274
	219411_at	ELMO3	0.0799268
	204179_at	MB	0.0817119
	230123_at	NECAP2	0.0829406
	228585_at	ENTPD1	0.0840483
	213910_at	IGFBP7	0.0853627
	210965_x_at	CDK13	0.0856385
	207191_s_at	ISLR	0.0863458
	236911_at	RIMKLB	0.0883281
	1566272_at	RALGAPA1	0.089393
	212489_at	COL5A1	0.090375
	232912_at	GPR180	0.0906371
	226930_at	FNDC1	0.09184
	211161_s_at	COL3A1	0.0928035
	214082_at	CA5B	0.0929788
	205907_s_at	OMD	0.0938593
	201852_x_at	COL3A1	0.0944318
	1555046_at	CENPI	0.0955248
	205471_s_at	DACH1	0.0971626
	212865_s_at	COL14A1	0.097581
	223782_s_at	TINAG	0.0994106
	1553834_at	COL6A5	0.0999806
	231485_at	LOC100505540	0.100357
	1561211_at	LOC101930541	0.100637
	240556_at	DCN	0.101043
	243237_at	PCDP1	0.10161
	1556986_at	OR2H1	0.101791
	220639_at	TM4SF20	0.102293
	226766_at	ROBO2	0.103735
	203477_at	COL15A1	0.103762
	204476_s_at	PC	0.104148
	207987_s_at	GNRH1	0.107074
	242935_at	SBF2	0.108092
	1554686_at	STAU2	0.108123
	1569142_at	TRIM13	0.10855
	1559513_a_at	FANCC	0.10856
	210413_x_at	SERPINB3 /// SERPINB4	0.108954
	225238_at	MSI2	0.111111
	39248_at	AQP3	0.111324
	204388_s_at	MAOA	0.112679
	212488_at	COL5A1	0.114389
	213764_s_at	MFAP5	0.119058
	225123_at	SESN3	0.119312
	211057_at	ROR1	0.120125
	244863_at	SH3GLB2	0.121475
	225491_at	SLC1A2	0.122904
	219454_at	EGFL6	0.123565
	226658_at	PDPN	0.125776
	221404_at	IL36A	0.126156
	202311_s_at	COL1A1	0.126268
	1555102_at	FGF7	0.12731
	227265_at	FGL2	0.127589
	238512_at	WNT2B	0.128373
	205158_at	RNASE4	0.130136
	233149_at	BC042855 /// RPS11P6 /// RPS11P6	0.133568
	213543_at	SGCD	0.134651
	239092_at	ITGA8	0.135201
	206166_s_at	CLCA2	0.135378
	226047_at	MRVI1	0.136529
	37512_at	HSD17B6	0.137994
	228904_at	HOXB3	0.138331
	215920_s_at	NPIPA1 /// NPIPA5 /// NPIPB15 /// NPIPB3 /// NPIPB6 /// PDXDC2P	0.140491
	239049_at	CRIPT	0.140904
	1552991_at	OR5P2	0.141076
	219304_s_at	PDGFD	0.141518
	208497_x_at	NEUROG1	0.144281
	236112_at	LINC01096	0.144526
	219790_s_at	NPR3	0.144641
	215717_s_at	FBN2	0.144884
	202310_s_at	COL1A1	0.145697
	215076_s_at	COL3A1	0.145839
	226311_at	ADAMTS2	0.146218
	1557262_at	LOC102724814	0.146908
	232695_at	KIF6	0.148877
	207761_s_at	METTL7A	0.149271
	221756_at	PIK3IP1	0.150269
	210819_x_at	DIO2	0.151082
	201842_s_at	EFEMP1	0.152067
	230896_at	BEND4	0.152764
	205330_at	MN1	0.154109
	202661_at	ITPR2	0.154638
	219871_at	KLF3-AS1	0.155059
	213765_at	MFAP5	0.156644
	218730_s_at	OGN	0.15695
	206002_at	GPR64	0.157481
	203951_at	CNN1	0.157853
	230418_s_at	GALNT16	0.158249
	206091_at	MATN3	0.158368
	229687_s_at	PRDM11	0.158522
	228666_at	ARPIN	0.158835
	212224_at	ALDH1A1	0.159968
	210680_s_at	MASP1	0.161905
	233514_x_at	TEX11	0.165098
	224396_s_at	ASPN	0.165638
	225906_at	GATSL2	0.166068
	228602_at	SGCD	0.166971
	220581_at	CCDC170	0.168233
	230730_at	SGCD	0.168517
	232224_at	MASP1	0.168919
	204529_s_at	TOX	0.170756
	205200_at	CLEC3B /// EXOSC7	0.17192
	232539_at	SOCS2	0.172081
	203817_at	GUCY1B3	0.172237
	231128_at	FAM181B	0.174608
	213994_s_at	SPON1	0.175172
	1557062_at	ZSCAN16-AS1	0.176219
	1556919_at	LEPR	0.176347
	1561448_at	BC041947 /// RP4-630C24.3	0.176808
	212098_at	MGAT5	0.177206
	237861_at	AK123826 /// RP11-510M2.2	0.178923
	1563512_at	NOS1AP	0.179497
	1562488_at	PIEZO2	0.179981
	229271_x_at	COL11A1	0.180872
	229831_at	CNTN3	0.181422
	205700_at	HSD17B6	0.182672
	229549_at	CALU	0.182984
	219825_at	CYP26B1	0.183127
	235666_at	ITGA8	0.183511
	209220_at	GPC3	0.18382
	236734_at	SLITRK1	0.184136
	232330_at	COA1	0.184573
	213110_s_at	COL4A5	0.184593
	215094_at	SPICE1	0.186179
	1553605_a_at	ABCA13	0.186179
	1554827_a_at	ADCY7	0.186276
	232458_at	COL3A1	0.186535
	232181_at	PPARGC1B	0.187283
	239093_at	HOGA1	0.187366
	231879_at	COL12A1	0.188238
	236859_at	RUNX2	0.188824
	1557881_at	ZNF32-AS3	0.189963
	205908_s_at	OMD	0.19149
	221011_s_at	LBH	0.19183
	211037_s_at	MBOAT7	0.192887
	206165_s_at	CLCA2	0.192907
	213362_at	PTPRD	0.194289
	230071_at	2016-09-11	0.195255
	1564158_a_at	VAC14-AS1	0.19582
	219344_at	SLC29A3	0.195879
	204591_at	CHL1	0.198179
	216057_at	RAB3GAP2	0.198687
	204320_at	COL11A1	0.198945
	1562012_at	LOC100506730	0.19932
	219463_at	LAMP5	0.201172
	230523_at	QSOX1	0.201319
	230660_at	SERTAD4	0.201485
	214265_at	ITGA8	0.201925
	203868_s_at	VCAM1	0.202625
	224090_s_at	TNFRSF19	0.20283
	217528_at	CLCA2	0.203003
	236942_at	CCDC182	0.203527
	65472_at	C2orf68	0.203844
	218804_at	ANO1	0.20405
	205648_at	WNT2	0.205851
	232401_at	KCNS2	0.206342
	208131_s_at	PTGIS	0.209074
	209335_at	DCN	0.20919
	209596_at	MXRA5	0.209933
	235182_at	ISM1	0.211034
	232748_at	PAPPA	0.211078
	210881_s_at	IGF2 /// INS-IGF2	0.211274
	213001_at	ANGPTL2	0.211579
	210121_at	B3GALT2	0.211883
	214106_s_at	GMDS	0.212191
	213790_at	ADAM12	0.212372
	1558688_at	LOC441461	0.213851
	1558719_s_at	RPAIN	0.21491
	242605_at	DCN	0.214976
	207097_s_at	SLC17A2	0.214988
	210330_at	SGCD	0.215209
	213068_at	DPT	0.215264
	219369_s_at	OTUB2	0.215766
	227812_at	TNFRSF19	0.216018
	37892_at	COL11A1	0.217653
	203185_at	RASSF2	0.218329
	235505_s_at	LRPAP1	0.218331
	226260_x_at	ZNF358	0.219904
	236858_s_at	RUNX2	0.219965
	203184_at	FBN2	0.220453
	206459_s_at	WNT2B	0.221244
	208261_x_at	IFNA10	0.222349
	1570222_at	NDST4	0.223567
	1560543_at	GRK4	0.225133
	204456_s_at	GAS1	0.225379
	239565_at	DLG5-AS1	0.227144
	234620_at	TPM3P4 /// TPM3P4	0.227383
	231867_at	TENM2	0.22839
	1560797_s_at	LOC101927830 /// TMLHE-AS1	0.229066
	204963_at	SSPN	0.229467
	231229_at	HILS1	0.230327
	211555_s_at	GUCY1B3	0.230515
	235935_at	LRRC73	0.230619
	216253_s_at	PARVB	0.230681
	210329_s_at	SGCD	0.2317
	52651_at	COL8A2	0.231705
	201416_at	SOX4	0.231852
	222908_at	PIEZO2	0.232742
	210454_s_at	KCNJ6	0.232862
	212608_s_at	NUDT3	0.23345
	214927_at	ITGBL1	0.233508
	220093_at	ANTXR1	0.233915
	205039_s_at	IKZF1	0.233941
	211571_s_at	VCAN	0.235368
	226272_at	RCAN3	0.23614
	230362_at	INPP5F	0.236521
	235890_at	TBL1XR1	0.236531
	209473_at	ENTPD1	0.237
	211756_at	PTHLH	0.23775
	205116_at	LAMA2	0.237914
	225664_at	COL12A1	0.238009
	206375_s_at	HSPB3	0.238148
	222254_at	COX6CP2 /// COX6CP2	0.238661
	235746_s_at	PLA2R1	0.238677
	243323_s_at	ZFHX3	0.239219
	1563498_s_at	SLC25A45	0.239762
	1562648_at	CCDC88A	0.241486
	236146_at	SYNCRIP	0.24232
	227061_at	LINC01279	0.242457
	212259_s_at	PBXIP1	0.243946
	226134_s_at	MSI2	0.244091
	202995_s_at	FBLN1	0.24498
	242169_at	BHMT2	0.245249
	209355_s_at	PPAP2B	0.245485
	235683_at	SESN3	0.245928
	202994_s_at	FBLN1	0.246049
	231186_at	LINC00643	0.246192
	230245_s_at	LINC00926	0.246368
	214929_s_at	KIAA1109	0.246835
	236372_at	PANX1	0.246948
	209683_at	FAM49A	0.247074
	236059_at	LOC100130428	0.247719
	1554547_at	FAM13C	0.247755
	1564338_at	LOC101927257	0.248078
	232570_s_at	ADAM33	0.248129
	201843_s_at	EFEMP1	0.249296
	203421_at	TP53I11	0.250032
	224197_s_at	C1QTNF1	0.250125
	235279_at	PARVA	0.250384
	206425_s_at	TRPC3	0.250646
	235405_at	GSTA4	0.250736
	211896_s_at	DCN	0.250918
	205524_s_at	HAPLN1	0.251134
	225211_at	PVRL1	0.251156
	208020_s_at	CACNA1C	0.251162
	212230_at	PPAP2B	0.251377
	236863_at	C17orf67	0.252425
	223523_at	TMEM108	0.252637
	213675_at	PARVA	0.253396
	238067_at	TBC1D8B	0.25423
	221898_at	PDPN	0.254537
	215842_s_at	ATP11A	0.254959
	216840_s_at	LAMA2	0.255284
	1555778_a_at	POSTN	0.256094
	209758_s_at	MFAP5	0.256429
	224817_at	SH3PXD2A	0.256528
	234331_s_at	FAM84A	0.256659
	1557145_at	STK38	0.256886
	216421_at	RPL27AP /// RPL27AP	0.2576
	232298_at	MBNL1-AS1	0.257658
	231980_at	DOK6	0.257839
	1557176_a_at	C14orf37	0.258751
	216260_at	DICER1	0.25886
	207362_at	SLC30A4	0.259446
	235086_at	THBS1	0.261055
	204718_at	EPHB6	0.261215
	228310_at	ENAH	0.262117
	229242_at	TNFSF15	0.262129
	209267_s_at	SLC39A8	0.262255
	212226_s_at	PPAP2B	0.262374
	231776_at	EOMES	0.262423
	243797_at	STK17B	0.263033
	205623_at	ALDH3A1	0.263101
	219518_s_at	ELL3	0.263166
	239647_at	CHST13	0.263577
	226777_at	ADAM12	0.263604
	210809_s_at	POSTN	0.263619
	223492_s_at	LRRFIP1	0.264362
	210073_at	ST8SIA1	0.265227
	209468_at	LRP5	0.265504
	1558647_at	SH3D19	0.26597
	1553652_a_at	C18orf54	0.266696
	212651_at	RHOBTB1	0.266851
	210933_s_at	FSCN1	0.266964
	1559073_at	KDM4B	0.267323
	211980_at	COL4A1	0.267785
	229514_at	GPATCH2L	0.268023
	220794_at	GREM2	0.268136
	222696_at	AXIN2	0.268278
	1552876_at	LINC00334	0.268549
	1558706_a_at	ATOH8	0.268657
	205051_s_at	KIT	0.268661
	1560131_at	LOC100506497	0.269069
	202478_at	TRIB2	0.269294
	1569849_at	LOC102723831	0.269338
	228329_at	DAB1	0.269387
	201431_s_at	DPYSL3	0.270055
	1557181_s_at	C11orf87	0.27025
	225939_at	EIF4E3	0.2704
	225895_at	SYNPO2	0.271002
	231145_at	PAX9	0.271512
	204719_at	ABCA8	0.271633
	205422_s_at	ITGBL1	0.271865
	208352_x_at	ANK1	0.272131
	236290_at	DOK6	0.272294
	238965_at	AP001062.7 /// C21orf2	0.272883
	209370_s_at	SH3BP2	0.272885
	1559529_at	PTK2	0.272924
	226279_at	PRSS23	0.273141
	213397_x_at	RNASE4	0.273522
	201310_s_at	NREP	0.273885
	209082_s_at	COL18A1	0.273973
	222434_at	ENAH	0.274708
	232884_s_at	ZNF853	0.274841
	235920_at	CLUHP3 /// ZNF720	0.276145
	210004_at	OLR1	0.276181
	225683_x_at	PHPT1	0.276417
	227657_at	RNF150	0.276473
	220613_s_at	SYTL2	0.276624
	213519_s_at	LAMA2	0.276965
	1568964_x_at	LOC101929889 /// SPN	0.277005
	235793_at	TPGS2	0.277156
	204620_s_at	VCAN	0.27736
	230002_at	GPSM2	0.27751
	203110_at	PTK2B	0.277774
	220144_s_at	ANKEF1	0.278154
	212667_at	SPARC	0.278315
	1562259_at	TEX9	0.279336
	1554264_at	CKAP2	0.280263
	225274_at	PCYOX1	0.280292
	239370_at	LINC01133	0.280411
	205390_s_at	ANK1	0.280981
	217279_x_at	MMP14	0.280985
	202054_s_at	ALDH3A2	0.281074
	212157_at	SDC2	0.281143
	209436_at	SPON1	0.281367
	211607_x_at	EGFR	0.281437
	225721_at	SYNPO2	0.281671
	213610_s_at	KLHL23 /// PHOSPHO2-KLHL23	0.282783
	213498_at	CREB3L1	0.283244
	221113_s_at	WNT16	0.283442
	211355_x_at	LEPR /// LEPROT	0.283469
	232921_at	KIAA1549	0.283683
	213131_at	OLFM1	0.28391
	237897_at	IAH1	0.284493
	224950_at	PTGFRN	0.284514
	209763_at	CHRDL1	0.28492
	222456_s_at	LIMA1	0.285448
	201203_s_at	RRBP1	0.285888
	229669_at	LOC440416	0.28598
	223679_at	CTNNB1	0.286314
	214913_at	ADAMTS3	0.286315
	213832_at	KCND3	0.286625
	220701_at	LINC00216	0.286689
	1556583_a_at	SLC8A1	0.287335
	208429_x_at	HNF4A	0.287361
	233322_at	CD9	0.287472
	204442_x_at	LTBP4	0.28763
	219517_at	ELL3	0.287935
	1560994_x_at	LOC400590	0.288112
	211813_x_at	DCN	0.288152
	244427_at	KIF23	0.289374
	207379_at	EDIL3	0.289531
	229648_at	ARHGAP32	0.289712
	203088_at	FBLN5	0.290088
	227816_at	NTN1	0.290235
	1557080_s_at	ITGBL1	0.292243
	210645_s_at	TTC3 /// TTC3P1	0.292543
	1561206_at	KLHL8	0.292545
	213004_at	ANGPTL2	0.293533
	207908_at	KRT2	0.293586
	207986_x_at	CYB561	0.293698
	202952_s_at	ADAM12	0.294093
	206300_s_at	PTHLH	0.294675
	221731_x_at	VCAN	0.294872
	209765_at	ADAM19	0.295923
	201185_at	HTRA1	0.29607
	213933_at	PTGER3	0.296949
	221760_at	MAN1A1	0.297411
	204619_s_at	VCAN	0.298399
	218749_s_at	SLC8B1	0.298439
	207485_x_at	BTN3A1	0.298641
	229218_at	COL1A2	0.299471
	229127_at	JAM2	0.30057
	220839_at	METTL5	0.300943
	230744_at	FSTL1	0.301119
	241858_at	TNNI3K	0.301638
	1554023_s_at	CCDC13	0.302193
	235874_at	PRSS35	0.302997
	244663_at	ZNF431	0.303446
	238783_at	TMEM161B	0.304148
	203698_s_at	FRZB	0.304572
	210299_s_at	FHL1	0.304829
	202669_s_at	EFNB2	0.304932
	213802_at	PRSS12	0.305061
	241729_at	DOK6	0.306016
	232197_x_at	ARSB	0.306617
	223475_at	CRISPLD1	0.306706
	236038_at	RNF150	0.306965
	221730_at	COL5A2	0.307331
	225546_at	EEF2K /// LOC101930123	0.307361
	232705_at	LRRFIP2	0.307445
	229657_at	THRB	0.307477
	206528_at	TRPC6	0.308052
	227250_at	KREMEN1	0.30872
	228632_at	MEG9	0.308897
	219054_at	NPR3	0.30926
	210930_s_at	ERBB2	0.309608
	211981_at	COL4A1	0.310822
	1552939_at	ANGPT1	0.31103
	220532_s_at	TMEM176B	0.31188
	201566_x_at	ID2	0.31205
	228478_at	SPPL2A	0.312268
	234991_at	ZXDC	0.313389
	243864_at	CCDC80	0.313805
	37547_at	BBS9	0.313987
	215184_at	DAPK2	0.314127
	233328_x_at	SLC17A9	0.314178
	1554384_at	PADI2	0.314562
	228613_at	RAB11FIP3	0.31617
	217612_at	TIMM50	0.3163
	207255_at	LEPR /// LEPROT	0.316369
	212609_s_at	AKT3	0.317148
	227763_at	LYPD6	0.317277
	1555078_at	ZNF843	0.317474
	228307_at	EMILIN3	0.317975
	213125_at	OLFML2B	0.318208
	208662_s_at	TTC3 /// TTC3P1	0.318451
	213067_at	MYH10	0.318883
	215287_at	STRN	0.318924
	1570006_at	LOC400958	0.319712
	216036_x_at	WDTC1	0.319781
	1558504_at	LOC101926918	0.319883
	213909_at	LRRC15	0.320703
	205885_s_at	ITGA4	0.320737
	203766_s_at	LMOD1	0.320799
	235504_at	GREM2	0.32113
	205515_at	PRSS12	0.321508
	232176_at	SLITRK6	0.321619
	243649_at	FBXO7	0.322011
	213413_at	STON1	0.322351
	222453_at	CYBRD1	0.323127
	219390_at	FKBP14	0.323505
	229024_at	RNF150	0.32375
	220390_at	AGBL2	0.323768
	226085_at	CBX5	0.323883
	229057_at	SCN2A	0.324209
	212942_s_at	CEMIP	0.324937
	207265_s_at	KDELR3	0.325423
	239297_at	KIAA1456 /// LOC101927137	0.325539
	205027_s_at	MAP3K8	0.326164
	231993_at	ITGBL1	0.327238
	242394_at	CNKSR3	0.327276
	233399_x_at	ZNF252P	0.327744
	223827_at	TNFRSF19	0.328047
	231766_s_at	COL12A1	0.328218
	225720_at	SYNPO2	0.328272
	226932_at	SSPN	0.328294
	213993_at	SPON1	0.32856
	204078_at	LEPREL4	0.32859
	217452_s_at	B3GALT2	0.328603
	200974_at	ACTA2	0.328726
	225016_at	APCDD1	0.329186
	201744_s_at	LUM	0.329429
	202701_at	BMP1	0.329434
	235730_at	LOC101060691	0.32968
	209703_x_at	METTL7A	0.329705
	220399_at	LINC00115	0.329852
	1567282_at	OR1J4	0.329902
	228653_at	SAMD5	0.330118
	242176_at	MEF2A	0.330461
	223617_x_at	ATAD3B	0.330669
	202765_s_at	FBN1	0.331488
	225496_s_at	SYTL2	0.331626
	204875_s_at	GMDS	0.332952
	218051_s_at	NT5DC2	0.332953
	231862_at	CBX5	0.332972
	212158_at	SDC2	0.333296
	231436_at	LOC101928134	0.333483
	244058_at	VSTM4	0.33364
	236854_at	LINC00494	0.333746
	226498_at	FLT1	0.334026
	226862_at	MBD1	0.334758
	223063_at	C1orf198	0.335084
	214492_at	SGCD	0.335738
	236532_at	C11orf87	0.336098
	231738_at	PCDHB7	0.336637
	219572_at	CADPS2	0.336678
	1570366_x_at	ZNF709	0.336834
	210046_s_at	IDH2	0.336871
	242626_at	SAMD5	0.337302
	206960_at	LPAR4	0.337411
	214297_at	CSPG4	0.337519
	1553453_at	ASB14	0.337732
	225435_at	SSR1	0.337853
	201539_s_at	FHL1	0.338816
	238618_at	NF2	0.338836
	231726_at	PCDHB14	0.339168
	224002_s_at	FKBP7	0.339369
	1557878_at	BC040577 /// RP11-10K16.1	0.339539
	223041_at	CD99L2	0.33959
	219400_at	CNTNAP1	0.339837
	226891_at	XXYLT1	0.340197
	202894_at	EPHB4	0.340253
	230847_at	WRNIP1	0.34071
	235494_at	LSAMP	0.340777
	206799_at	SCGB1D2	0.340845
	231130_at	FKBP7	0.340991
	201262_s_at	BGN	0.341107
	226189_at	ITGB8	0.341238
	1558487_a_at	TMED4	0.341325
	201982_s_at	PAPPA	0.341434
	204773_at	IL11RA	0.341861
	201621_at	NBL1	0.341973
	235617_x_at	LOC100507537	0.341991
	226018_at	MTURN	0.342057
	242086_at	SPATA6	0.342175
	214190_x_at	GGA2	0.342719
	217430_x_at	COL1A1	0.343214
	233571_x_at	PPDPF	0.343277
	220237_at	ATG3	0.343409
	227083_at	B3GALTL	0.343505
	224724_at	SULF2	0.343568
	224818_at	SORT1	0.343998
	243648_at	ZBED6	0.3452
	235171_at	LOC100505501	0.345219
	201893_x_at	DCN	0.345505
	1552887_at	TBATA	0.345871
	229822_at	PARVB	0.345977
	239461_at	GALNT15	0.346075
	235318_at	FBN1	0.346131
	211976_at	NUDT3	0.346144
	205167_s_at	CDC25C	0.346267
	208121_s_at	PTPRO	0.346531
	230949_at	SLC23A3	0.346717
	1556088_at	RPAIN	0.346813
	202575_at	CRABP2	0.346851
	208116_s_at	MAN1A1	0.34697
	201655_s_at	HSPG2	0.347126
	225630_at	EEPD1	0.347309
	213388_at	LOC100996724 /// LOC100996761 /// LOC101929792 /// LOC101930416 /// PDE4DIP	0.347533
	234420_at	PIH2	0.347546
	220356_at	CORIN	0.347852
	243570_at	SPCS2	0.347939
	232914_s_at	SYTL2	0.348007
	241470_x_at	RASSF9	0.348027
	236123_at	WNT2B	0.348364
	222941_at	USP46	0.348532
	211842_s_at	SLC24A1	0.349072
	1558401_at	ARIH1	0.349463
	215783_s_at	ALPL	0.349687
	203018_s_at	SSX2IP	0.350919
	202273_at	PDGFRB	0.352047
	206458_s_at	WNT2B	0.352471
	212940_at	COL6A1	0.352558
	215646_s_at	VCAN	0.352795
	221785_at	WIZ	0.352963
	202363_at	SPOCK1	0.353314
	229064_s_at	RCAN3	0.353344
	223854_at	PCDHB10 /// PCDHB9	0.354469
	205673_s_at	ASB9	0.356036
	203017_s_at	SSX2IP	0.356071
	207595_s_at	BMP1	0.356144
	229604_at	CMAHP	0.356937
	229802_at	WISP1	0.357071
	236129_at	GALNT5	0.357219
	214803_at	CDH6	0.357509
	220786_s_at	SLC38A4	0.357533
	1555103_s_at	FGF7	0.357831
	235311_at	FKBP14	0.358344
	207087_x_at	ANK1	0.358644
	222101_s_at	DCHS1	0.358771
	203769_s_at	STS	0.358987
	203059_s_at	PAPSS2	0.359415
	235572_at	SPC24	0.359494
	204518_s_at	PPIC	0.359549
	224851_at	CDK6	0.359896
	1559023_a_at	EFCAB14	0.360049
	213668_s_at	SOX4	0.360092
	204345_at	COL16A1	0.360425
	206449_s_at	MASP1	0.360463
	226824_at	CPXM2	0.360835
	210197_at	ITPK1	0.361205
	224412_s_at	TRPM6	0.362301
	204457_s_at	GAS1	0.362499
	1569519_at	LOC102724250 /// NBPF1 /// NBPF10 /// NBPF11 /// NBPF12 /// NBPF14 /// NBPF15 /// NBPF26 /// NBPF8 /// NBPF9	0.362631
	235371_at	GXYLT2	0.363072
	203812_at	SLIT3	0.363278
	205611_at	TNFSF12 /// TNFSF12-TNFSF13	0.363406
	206831_s_at	ARSD	0.363543
	204517_at	PPIC	0.363565
	203886_s_at	FBLN2	0.363641
	211356_x_at	LEPR /// LEPROT	0.363706
	202728_s_at	LTBP1	0.363816
	213640_s_at	LOX	0.364051
	206825_at	OXTR	0.364092
	204017_at	KDELR3	0.364117
	227472_at	DDA1	0.364707
	227820_at	TBC1D25	0.364773
	235077_at	MEG3	0.364948
	207691_x_at	ENTPD1	0.365219
	227929_at	LIN7A	0.365246
	203426_s_at	IGFBP5	0.365288
	205391_x_at	ANK1	0.365388
	221261_x_at	MAGED4 /// MAGED4B /// SNORA11D /// SNORA11E	0.365579
	203060_s_at	PAPSS2	0.3661
	224755_at	TM9SF3	0.366584
	232350_x_at	GPR161	0.366886
	213381_at	VSTM4	0.366974
	201417_at	SOX4	0.367315
	214845_s_at	CALU	0.367325
	210298_x_at	FHL1	0.367362
	1557079_at	ITGBL1	0.367647
	233078_at	API5	0.367797
	225571_at	LIFR	0.367826
	226712_at	SSR1	0.367931
	200755_s_at	CALU	0.367932
	226486_at	MTERF4	0.368299
	203555_at	PTPN18	0.368561
	242954_at	LOC101059948	0.368808
	218162_at	OLFML3	0.36889
	204827_s_at	CCNF	0.368948
	228298_at	PCED1B	0.369106
	208073_x_at	TTC3 /// TTC3P1	0.369417
	227704_at	C19orf12	0.369687
	202007_at	NID1	0.369928
	242921_at	SGSM1	0.370102
	203186_s_at	S100A4	0.370271
	202766_s_at	FBN1	0.370779
	222043_at	CLU	0.371117
	210135_s_at	SHOX2	0.371241
	202008_s_at	NID1	0.371274
	203058_s_at	PAPSS2	0.371512
	1553635_s_at	TCTEX1D1	0.37175
	200646_s_at	NUCB1	0.371834
	218745_x_at	TMEM161A	0.371995
	223727_at	KCNIP2	0.372107
	223749_at	C1QTNF2	0.372173
	213898_at	RBFOX2	0.372288
	214717_at	PKI55	0.372443
	224937_at	PTGFRN	0.372444
	211852_s_at	ATRN	0.372704
	203015_s_at	SSX2IP	0.372909
	1558215_s_at	UBTF	0.373129
	209242_at	PEG3	0.373154
	1554199_at	PTPRO	0.373294
	221900_at	COL8A2	0.373496
	200907_s_at	PALLD	0.373523
	201564_s_at	FSCN1	0.37386
	205381_at	LRRC17	0.374135
	235471_at	VSTM4	0.374224
	1554533_at	C2	0.374263
	1556277_a_at	PAPD4	0.374337
	202409_at	IGF2 /// INS-IGF2	0.374434
	225745_at	LRP6	0.374644
	1555526_a_at	2016-09-06	0.374657
	229134_at	VANGL1	0.374664
	202756_s_at	GPC1	0.374972
	220750_s_at	LEPRE1	0.375063
	209519_at	NCBP1	0.37527
	203813_s_at	SLIT3	0.375328
	214040_s_at	GSN	0.37584
	232106_s_at	CEP89	0.376021
	227962_at	ACOX1	0.376428
	210139_s_at	PMP22	0.376468
	229958_at	CLN8	0.376491
	1552419_s_at	TTLL10	0.376668
	227313_at	CNPY4	0.377004
	214608_s_at	EYA1	0.377138
	212362_at	ATP2A2	0.377467
	219806_s_at	SMCO4	0.378624
	1553220_at	FAM117B	0.378722
	224595_at	SLC44A1	0.378966
	209392_at	ENPP2	0.379867
	212463_at	CD59	0.379897
	203857_s_at	MIR7110 /// PDIA5	0.379977
	212977_at	ACKR3	0.380546
	203875_at	SMARCA1	0.380588
	226288_s_at	NLGN2	0.38071
	221757_at	PIK3IP1	0.381349
	230431_at	LOC100506022	0.381349
	219278_at	MAP3K6	0.381605
	223453_s_at	ATL3	0.381997
	228400_at	SHROOM3	0.38252
	232060_at	ROR1	0.382716
	204916_at	RAMP1	0.383097
	228218_at	LSAMP	0.383102
	213712_at	ELOVL2	0.383207
	1554101_a_at	TMTC4	0.383397
	207711_at	SOGA1	0.383564
	203989_x_at	F2R	0.384694
	232881_at	GNAS-AS1	0.384847
	202351_at	ITGAV	0.385177
	211048_s_at	PDIA4	0.385252
	225275_at	EDIL3	0.385306
	228525_at	LRP3	0.385356
	220327_at	VGLL3	0.385469
	201309_x_at	NREP	0.385645
	219102_at	RCN3	0.385653
	226171_at	ZDHHC3	0.385826
	207714_s_at	SERPINH1	0.386153
	205107_s_at	EFNA4	0.386198
	212605_s_at	NUDT3	0.386638
	207264_at	KDELR3	0.386979
	223313_s_at	MAGED4 /// MAGED4B /// SNORA11D /// SNORA11E	0.387021
	203786_s_at	TPD52L1	0.387096
	201540_at	FHL1	0.387384
	213241_at	PLXNC1	0.387845
	201481_s_at	PYGB	0.387849
	224496_s_at	TMEM107	0.388181
	222450_at	PMEPA1	0.388184
	212154_at	SDC2	0.388256
	204834_at	FGL2	0.388693
	227611_at	TARSL2	0.388942
	205407_at	RECK	0.389272
	228501_at	GALNT15	0.389544
	243225_at	FGF14-AS2	0.38978
	212392_s_at	LOC100996724 /// LOC100996761 /// LOC101929792 /// LOC101930416 /// PDE4DIP	0.389886
	208048_at	TACR1	0.390102
	233148_at	PODN	0.390126
	223204_at	FAM198B	0.390165
	223499_at	C1QTNF5 /// MFRP	0.390356
	214505_s_at	FHL1	0.390373
	238239_at	WDR27	0.390621
	1553321_a_at	SULT1C4	0.390831
	1552585_s_at	GTF2A1L	0.391082
	235591_at	SSTR1	0.391188
	219685_at	TMEM35	0.391255
	225266_at	ZNF652	0.391649
	219869_s_at	SLC39A8	0.392181
	225725_at	ZMAT3	0.392237
	200699_at	KDELR2	0.392383
	223280_x_at	MS4A6A	0.392388
	209894_at	LEPR /// LEPROT	0.392452
	241484_x_at	LOC100289097 /// LOC283788	0.392597
	235821_at	WISP1	0.39266
	204051_s_at	SFRP4	0.392981
	224688_at	TMEM248	0.393341
	227875_at	KLHL13	0.39339
	215617_at	SPATS2L	0.393584
	224794_s_at	CERCAM	0.393621
	230475_at	C15orf59	0.393826
	207962_at	CAPN11	0.394821
	200665_s_at	SPARC	0.394908
	237420_at	ODF2L	0.395242
	221614_s_at	RPH3AL	0.395707
	203799_at	CD302 /// LY75 /// LY75-CD302	0.395965
	204530_s_at	TOX	0.395978
	200784_s_at	LRP1	0.396446
	212256_at	GALNT10	0.396636
	203293_s_at	LMAN1	0.396686
	230728_at	FKBP14	0.396701
	57588_at	SLC24A3	0.396796
	235251_at	DQ592230 /// RP4-555D20.2	0.397281
	201787_at	FBLN1	0.397326
	221253_s_at	BLOC1S5-TXNDC5 /// TXNDC5	0.397394
	229554_at	LUM	0.397622
	207728_at	ATF7IP	0.397862
	219567_s_at	EXO5	0.398389
	217974_at	TM7SF3	0.398472
	233546_at	LOC283075	0.39858
	1555938_x_at	VIM	0.398834
	221729_at	COL5A2	0.39907
	203570_at	LOXL1	0.399247
	238213_at	MIR5188	0.39933
	201005_at	CD9	0.399771
	228797_at	NLN	0.39993
	213307_at	SHANK2	0.400004
	214587_at	COL8A1	0.40018
	231224_x_at	PRKAG2	0.400195
	213455_at	FAM114A1	0.40022
	225681_at	CTHRC1	0.40054
	228857_at	GNL1	0.400997
	222918_at	RAB9B	0.401175
	214579_at	NIPAL3	0.401188
	229319_at	BC022047	0.401265
	207091_at	P2RX7	0.401689
	229553_at	PGM2L1	0.401902
	218638_s_at	LOC100130872 /// SPON2	0.401977
	210544_s_at	ALDH3A2	0.402279
	241826_x_at	ZNF738	0.402479
	221683_s_at	CEP290	0.402838
	211354_s_at	LEPR /// LEPROT	0.403364
	214724_at	DIXDC1	0.403428
	229588_at	DNAJC10	0.403596
	225894_at	SYNPO2	0.403707
	207543_s_at	P4HA1	0.404137
	230440_at	ZNF469	0.404195
	201427_s_at	SEPP1	0.404953
	200756_x_at	CALU	0.404994
	1555021_a_at	SCARF1	0.405383
	230144_at	GRIA3	0.40541
	226771_at	ATP8B2	0.405443
	209906_at	C3AR1	0.405816
	202404_s_at	COL1A2	0.405953
	226665_at	AHSA2	0.406036
	207361_at	HBP1	0.40632
	237365_at	ELOVL2-AS1	0.406351
	210778_s_at	MIR4800 /// MXD4	0.406497
	244050_at	PTPLAD2	0.406583
	227059_at	GPC6	0.406682
	241926_s_at	ERG	0.406848
	217853_at	TNS3	0.407062
	204196_x_at	PKNOX1	0.407283
	227300_at	TMEM119	0.407466
	230363_s_at	INPP5F	0.407663
	230204_at	HAPLN1	0.407737
	213657_s_at	AK055981 /// RP11-617F23.1	0.407808
	205111_s_at	PLCE1	0.407871
	203016_s_at	SSX2IP	0.408006
	222413_s_at	KMT2C	0.408061
	1558537_x_at	ZNF844	0.408207
	223237_x_at	AP2A1	0.40842
	227062_at	MIR612 /// NEAT1	0.408453
	220342_x_at	EDEM3	0.40859
	225288_at	COL27A1	0.40922
	225012_at	HDLBP	0.409421
	220765_s_at	LIMS2	0.409979
	202652_at	APBB1	0.410512
	201906_s_at	CTDSPL	0.410584
	224674_at	TTYH3	0.410599
	213252_at	SH3PXD2A	0.41073
	200757_s_at	CALU	0.410817
	219090_at	SLC24A3	0.410911
	205257_s_at	AMPH	0.411215
	224910_at	CARHSP1	0.411359
	235606_at	LINC00883	0.4114
	211066_x_at	PCDHGA1 /// PCDHGA10 /// PCDHGA11 /// PCDHGA12 /// PCDHGA2 /// PCDHGA3 /// PCDHGA4 /// PCDHGA5 /// PCDHGA6 /// PCDHGA7 /// PCDHGA8 /// PCDHGA9 /// PCDHGB1 /// PCDHGB2 /// PCDHGB3 /// PCDHGB4 /// PCDHGB5 /// PCDHGB6 /// PCDHGB7 /// PCDHGC3 /// PCDHGC4 /// PCDHGC5	0.41182
	219602_s_at	PIEZO2	0.411968
	211651_s_at	LAMB1	0.412001
	212776_s_at	OBSL1	0.412407
	222873_s_at	EHMT1	0.412446
	227038_at	SGMS2	0.412634
	229303_at	SF3B1	0.41274
	230077_at	LOC220729 /// SDHA /// SDHAP1 /// SDHAP2	0.412754
	227533_at	RALGPS2	0.412764
	213169_at	SEMA5A	0.413278
	207174_at	GPC5	0.413389
	242636_at	PRCP	0.413529
	1569676_at	TOR1AIP2	0.413558
	217200_x_at	CYB561	0.41356
	227620_at	SLC44A1	0.41374
	230040_at	ADAMTS18	0.414207
	238467_at	DYNLL2	0.414637
	218234_at	ING4	0.415054
	235903_at	ANKS6	0.415271
	203019_x_at	SSX2IP	0.415558
	224653_at	EIF4EBP2	0.416103
	218421_at	CERK	0.416283
	202283_at	SERPINF1	0.416398
	244057_s_at	VSTM4	0.416591
	209958_s_at	BBS9	0.41668
	212636_at	QKI	0.416733
	205715_at	BST1	0.416829
	212624_s_at	CHN1	0.417051
	221591_s_at	FAM64A	0.417292
	204324_s_at	GOLIM4	0.417387
	206655_s_at	GP1BB /// SEPT5 /// SEPT5-GP1BB	0.417453
	243047_at	FAM193B	0.417572
	237333_at	RBBP4	0.417619
	229736_at	TMEM86B	0.418399
	219301_s_at	CNTNAP2	0.41845
	240460_at	LOC101929122	0.418868
	231968_at	UGGT1	0.4194
	204298_s_at	LOX	0.419717
	215695_s_at	GYG2	0.419862
	223595_at	TMEM133	0.420139
	1562923_at	LOC101928449	0.420319
	223862_at	GHRL	0.421092
	222860_s_at	PDGFD	0.421197
	217767_at	C3	0.421661
	217788_s_at	GALNT2	0.421981
	214298_x_at	2016-09-06	0.422259
	238601_at	PHKB	0.422435
	226850_at	SUMF1	0.42259
	213471_at	NPHP4	0.422841
	234951_s_at	COL12A1	0.423522
	244841_at	SEC24A	0.423713
	217590_s_at	TRPA1	0.42411
	212771_at	FAM171A1	0.424149
	201109_s_at	THBS1	0.424165
	213247_at	SVEP1	0.42426
	234110_at	LOC283075	0.424457
	61734_at	RCN3	0.424599
	232097_at	TOX4	0.424691
	221538_s_at	PLXNA1	0.425161
	209160_at	AKR1C3	0.425282
	210998_s_at	HGF	0.425721
	221004_s_at	ITM2C	0.425735
	1552705_at	DUSP19	0.425864
	236144_at	CPXM2	0.425951
	238692_at	BTBD11	0.426027
	229193_at	LUC7L3	0.426287
	242100_at	CHSY3	0.426472
	202106_at	GOLGA3	0.426665
	1564257_at	ACTA2-AS1	0.426918
	221541_at	CRISPLD2	0.427065
	78330_at	ZNF335	0.427239
	201910_at	FARP1	0.427322
	218675_at	SLC22A17	0.42745
	227204_at	PARD6G	0.427649
	229121_at	CMKLR1	0.427782
	214379_at	HNRNPDL	0.428037
	241879_at	LPP	0.428176
	37408_at	MRC2	0.428421
	205609_at	ANGPT1	0.428723
	221767_x_at	HDLBP	0.428748
	228882_at	TUB	0.428839
	234949_at	FRG1B	0.428903
	213811_x_at	TCF3	0.429033
	200906_s_at	PALLD	0.429799
	208682_s_at	MAGED2	0.43005
	1569894_at	PPP2R3C	0.430187
	214200_s_at	COL6A1	0.430602
	224848_at	CDK6	0.43062
	222718_at	TMEM8A	0.430949
	219241_x_at	SSH3	0.43096
	201058_s_at	MYL9	0.431222
	227719_at	SMAD9	0.431609
	208124_s_at	SEMA4F	0.431674
	227138_at	CRTAP	0.431952
	226106_at	RNF141	0.432394
	217383_at	PGK1	0.433234
	227794_at	GLYATL1 /// LOC100287413	0.433289
	225355_at	NEURL1B	0.433382
	243087_at	WDR63	0.433396
	203666_at	CXCL12	0.433645
	227088_at	PDE5A	0.433647
	225293_at	COL27A1	0.433789
	218717_s_at	LEPREL1	0.434262
	202339_at	SYMPK	0.434362
	202350_s_at	LOC100506558 /// MATN2	0.434922
	222912_at	ARRB1	0.434967
	212128_s_at	DAG1	0.434998
	226518_at	KCTD10	0.435084
	225382_at	ZNF275	0.435671
	233555_s_at	SULF2	0.436209
	213880_at	LGR5	0.436503
	203803_at	PCYOX1	0.436624
	233337_s_at	SEZ6L2	0.436812
	211966_at	COL4A2	0.436896
	225555_x_at	AURKAIP1	0.436938
	217226_s_at	SFXN3	0.436968
	203625_x_at	SKP2	0.436982
	217922_at	MAN1A2	0.437296
	225940_at	EIF4E3	0.437357
	221024_s_at	SLC2A10	0.437706
	201367_s_at	ZFP36L2	0.437899
	218017_s_at	HGSNAT	0.438353
	244043_at	TFDP2	0.438357
	212767_at	MTG1	0.438363
	223628_at	TMEM191A	0.438387
	234605_at	CDC14B	0.438548
	1562610_at	AC004538.3 /// BC040327	0.438678
	208091_s_at	VOPP1	0.43906
	243283_at	CROT	0.43961
	229260_at	C5orf15	0.439875
	219479_at	KDELC1	0.440159
	212086_x_at	LMNA	0.440309
	214621_at	GYS2	0.440439
	221901_at	KIAA1644	0.440544
	205236_x_at	SOD3	0.44056
	242565_x_at	YBEY	0.440642
	206408_at	LRRTM2	0.440834
	217166_at	PTMAP1 /// PTMAP1	0.4409
	243927_x_at	KIAA1429	0.440909
	201775_s_at	EFCAB14	0.440966
	214804_at	CENPI	0.441057
	1558972_s_at	THEMIS	0.441267
	219104_at	RNF141	0.441287
	226157_at	TFDP2	0.441391
	236640_at	LOC100507165	0.441509
	201911_s_at	FARP1	0.44157
	210102_at	VWA5A	0.441575
	217016_x_at	TMEM212	0.441673
	218918_at	MAN1C1	0.441829
	227041_at	SESTD1	0.442096
	236622_at	PIGM	0.442248
	223013_at	TBL1XR1	0.442276
	209081_s_at	COL18A1	0.442438
	208281_x_at	DAZ1 /// DAZ2 /// DAZ3 /// DAZ4	0.442532
	203996_s_at	C21orf2	0.442545
	209680_s_at	KIFC1	0.442632
	225242_s_at	CCDC80	0.442703
	240869_at	KCNB1	0.443103
	238861_at	SSBP2	0.443148
	228580_at	HTRA3	0.443255
	238273_at	C7orf73 /// LOC101930655 /// SLC13A4	0.443403
	204040_at	RNF144A	0.443457
	207822_at	FGFR1	0.443462
	213929_at	EXPH5	0.443487
	226305_at	LYNX1	0.443505
	208837_at	TMED3	0.443622
	209101_at	CTGF	0.443755
	227209_at	CNTN1	0.443782
	224694_at	ANTXR1	0.443939
	200653_s_at	CALM1 /// CALM2 /// CALM3	0.444583
	223667_at	FKBP7	0.44471
	225147_at	CYTH3	0.444891
	231187_at	SLC28A1	0.445202
	242447_at	C3orf70	0.445488
	1554597_at	LIG3	0.44553
	212357_at	FAM168A	0.445637
	1559957_a_at	LOC642852	0.445657
	228694_at	AQR	0.445664
	201373_at	PLEC	0.446142
	221870_at	EHD2	0.446156
	1552747_a_at	PP2D1	0.446986
	218962_s_at	TMEM168	0.447001
	221584_s_at	KCNMA1	0.447024
	242629_at	RAB3B	0.447451
	1556750_at	LOC153577	0.447501
	212686_at	PPM1H	0.447943
	225875_s_at	NIPAL3	0.44803
	200897_s_at	PALLD	0.448039
	201752_s_at	ADD3	0.44815
	224645_at	EIF4EBP2	0.448314
	1554553_s_at	YIF1B	0.448516
	208661_s_at	TTC3 /// TTC3P1	0.448575
	225744_at	ZDHHC8	0.448587
	225876_at	NIPAL3	0.448857
	226627_at	2016-09-08	0.448893
	212813_at	JAM3	0.448908
	224560_at	TIMP2	0.448977
	229083_at	HNRNPA0	0.448984
	202780_at	OXCT1	0.449147
	213718_at	RBM14-RBM4 /// RBM4	0.44947
	204967_at	SHROOM2	0.449566
	213409_s_at	RHEB	0.449611
	37005_at	MINOS1-NBL1 /// NBL1	0.449815
	227708_at	EEF1A1	0.449967
	202465_at	PCOLCE	0.450212
	235626_at	CAMK1D	0.450537
	213547_at	CAND2	0.450545
	223690_at	LTBP2	0.450714
	224920_x_at	MYADM	0.45101
	240509_s_at	GREM2	0.451168
	241781_at	C9orf41	0.451536
	218413_s_at	ZNF639	0.451562
	219213_at	JAM2	0.451566
	209569_x_at	NSG1	0.452323
	224893_at	ATL3	0.452493
	226873_at	FAM63B	0.45254
	224870_at	DANCR	0.452818
	200696_s_at	GSN	0.452937
	243141_at	SGMS2	0.452949
	224596_at	SLC44A1	0.45354
	242033_at	RNF180	0.453559
	227550_at	GFRA1	0.453569
	225330_at	IGF1R	0.453666
	212151_at	PBX1	0.454252
	225990_at	BOC	0.454288
	231213_at	PDE1A	0.454308
	223383_at	ZNRF1	0.454397
	235864_at	ATP6V1D	0.454606
	1554388_at	VPS29	0.454639
	205523_at	HAPLN1	0.454731
	210839_s_at	ENPP2	0.454758
	228603_at	ACTR3	0.454864
	214875_x_at	APLP2	0.454871
	1554574_a_at	CYB5R3	0.454973
	213869_x_at	THY1	0.455077
	208851_s_at	THY1	0.455123
	205417_s_at	DAG1	0.455337
	236841_at	LOC100134445	0.455364
	243843_at	N4BP2L1	0.455534
	205608_s_at	ANGPT1	0.455864
	228897_at	DERL3	0.455958
	229773_at	SNAP23	0.456329
	210792_x_at	SIVA1	0.45655
	228120_at	AGO1	0.456551
	207334_s_at	TGFBR2	0.456658
	203083_at	THBS2	0.456725
	218009_s_at	PRC1	0.456896
	222463_s_at	BACE1	0.456938
	208657_s_at	2016-09-09	0.457087
	230593_at	GRIK3	0.457176
	202748_at	GBP2	0.457258
	241829_at	FAM124A	0.457511
	225239_at	MIR612 /// NEAT1	0.457545
	223435_s_at	PCDHA1 /// PCDHA10 /// PCDHA11 /// PCDHA12 /// PCDHA13 /// PCDHA2 /// PCDHA3 /// PCDHA4 /// PCDHA5 /// PCDHA6 /// PCDHA7 /// PCDHA8 /// PCDHA9 /// PCDHAC1 /// PCDHAC2	0.457662
	235472_at	FUT10	0.458494
	224943_at	BTBD7	0.458706
	205150_s_at	TRIL	0.458854
	227065_at	RNF216	0.458892
	202733_at	LOC101927705 /// P4HA2	0.458902
	227191_at	ITFG1	0.459074
	203903_s_at	HEPH	0.45918
	237302_at	CNKSR3	0.459222
	1554086_at	TUBGCP3	0.459489
	219514_at	ANGPTL2	0.459495
	239943_x_at	LOC102724483 /// PIGL	0.459749
	1564372_s_at	CASC2	0.459886
	228884_at	LRRC27	0.460028
	202555_s_at	MYLK	0.460232
	225276_at	GSPT1	0.460303
	219511_s_at	SNCAIP	0.460466
	215247_at	LOC100288570	0.460797
	204736_s_at	CSPG4	0.460847
	210045_at	IDH2	0.460994
	200762_at	DPYSL2	0.461172
	225776_at	RBMS2	0.461235
	235834_at	CALD1	0.461359
	235819_at	BTF3L4	0.4614
	232252_at	DUSP27	0.461478
	238642_at	ANKRD13D	0.461541
	203912_s_at	DNASE1L1	0.461973
	211080_s_at	NEK2	0.46199
	236465_at	RNF175	0.46243
	201743_at	CD14	0.462599
	201054_at	HNRNPA0	0.462672
	223712_at	PCBD2	0.462955
	222835_at	THSD4	0.463522
	227909_at	LINC00086 /// LINC00087	0.463604
	228535_at	RAD1	0.463613
	221447_s_at	GLT8D2	0.463812
	241598_at	NUDT10	0.46383
	206953_s_at	LOC101927458 /// LPHN2	0.463853
	1564856_s_at	LOC101927079 /// LOC727924	0.464057
	203154_s_at	PAK4	0.464115
	212706_at	LOC102724229 /// RASA4 /// RASA4B	0.464173
	206523_at	CYTH3	0.46423
	210349_at	CAMK4	0.464496
	222899_at	ITGA11	0.464528
	215017_s_at	FNBP1L	0.464595
	1569128_at	C3orf38	0.464847
	1554772_at	EFCAB13	0.464848
	239279_at	LOC730102	0.465333
	204352_at	TRAF5	0.46545
	219070_s_at	MOSPD3	0.465474
	209405_s_at	FAM3A	0.465558
	223044_at	SLC40A1	0.465602
	229143_at	CNOT3	0.46566
	201124_at	ITGB5	0.46574
	236361_at	GALNT15	0.465875
	219608_s_at	FBXO38	0.465884
	203231_s_at	ATXN1	0.466086
	209283_at	CRYAB	0.466227
	226908_at	LRIG3	0.466276
	222404_x_at	PTPLAD1	0.466364
	228871_at	ALG14	0.466558
	243495_s_at	ZNF652	0.466704
	225918_at	GLG1	0.466715
	205405_at	SEMA5A	0.466753
	243606_at	NXPE3	0.466904
	231149_s_at	ULK4	0.467037
	214925_s_at	SPTAN1	0.467272
	201505_at	LAMB1	0.467402
	222665_at	RMDN1	0.467429
	203325_s_at	COL5A1	0.46748
	224548_at	HES7	0.467616
	209655_s_at	TMEM47	0.467923
	1556190_s_at	LOC100507516	0.467999
	242210_at	ZNF24	0.468104
	224582_s_at	NUCKS1	0.468381
	208158_s_at	OSBPL1A	0.468477
	52837_at	KIAA1644	0.468518
	238670_at	RAD18	0.468548
	202709_at	FMOD	0.468604
	219330_at	VANGL1	0.468608
	1569867_at	EME2	0.468609
	205351_at	GGCX	0.468617
	208454_s_at	CPQ	0.468649
	214002_at	MYL6	0.468653
	235015_at	ZDHHC9	0.468724
	211986_at	AHNAK	0.468741
	236887_at	KIN	0.468933
	225666_at	TMTC4	0.468994
	205356_at	USP13	0.469032
	224852_at	TTC17	0.469074
	229256_at	PGM2L1	0.469118
	215775_at	THBS1	0.469171
	209113_s_at	HMG20B	0.469338
	224698_at	ESYT2	0.469442
	225270_at	NEO1	0.469514
	212062_at	ATP9A	0.469642
	239260_at	CORIN	0.470175
	218618_s_at	FNDC3B /// LOC101928615	0.470327
	228485_s_at	SLC44A1	0.47041
	211959_at	IGFBP5	0.470537
	227528_s_at	KMT2D	0.470721
	228045_at	SUGT1	0.470847
	203744_at	HMGB3	0.470987
	200862_at	DHCR24	0.470991
	227070_at	GLT8D2	0.47109
	206614_at	GDF5	0.471141
	205438_at	PTPN21	0.471509
	223259_at	ORMDL3	0.47168
	212992_at	AHNAK2	0.471854
	229427_at	SEMA5A	0.472037
	214434_at	HSPA12A	0.47259
	221886_at	DENND2A	0.472611
	203157_s_at	GLS	0.472635
	200644_at	MARCKSL1	0.472789
	1553204_at	C20orf166-AS1	0.47282
	230893_at	DNAJC21	0.472862
	1558428_at	ALS2CR11	0.472947
	34408_at	RTN2	0.472987
	205164_at	GCAT	0.473048
	209767_s_at	GP1BB /// SEPT5 /// SEPT5-GP1BB	0.473403
	205808_at	ASPH	0.473422
	225248_at	SPPL2B	0.473471
	202761_s_at	SYNE2	0.473561
	217914_at	TPCN1	0.47357
	203753_at	TCF4	0.473619
	230180_at	DDX17	0.473663
	201885_s_at	CYB5R3	0.473869
	235024_at	JADE1	0.474205
	200832_s_at	SCD	0.474238
	210627_s_at	MOGS	0.474413
	226346_at	MEX3A	0.474428
	238437_at	ZNF805	0.474462
	203590_at	DYNC1LI2	0.474682
	205230_at	RPH3A	0.474777
	226237_at	COL8A1	0.474785
	212012_at	PXDN	0.474942
	212169_at	FKBP9	0.475017
	238417_at	PGM2L1	0.475098
	208349_at	TRPA1	0.475128
	225128_at	KDELC2	0.475276
	206336_at	CXCL6	0.475446
	226931_at	TMTC1	0.475605
	202223_at	STT3A	0.475608
	229492_at	VANGL1	0.475716
	1554737_at	FBN2	0.475796
	209327_s_at	NOP16	0.475835
	207173_x_at	CDH11	0.47586
	1559128_at	HSDL2	0.475908
	227379_at	MBOAT1	0.476095
	235434_at	CCDC134	0.476221
	225718_at	KIAA1715	0.476331
	211538_s_at	HSPA2	0.476382
	1553962_s_at	RHOB	0.476385
	227123_at	RAB3B	0.476536
	203139_at	DAPK1	0.476776
	214691_x_at	FAM63B	0.476786
	241922_at	LMO4	0.476823
	232131_at	LINC00933	0.476958
	208407_s_at	CTNND1 /// TMX2-CTNND1	0.477049
	226545_at	CD109	0.477484
	221212_x_at	PBRM1	0.477538
	205505_at	GCNT1	0.477838
	227791_at	SLC9A9	0.478162
	222996_s_at	CXXC5	0.47824
	217791_s_at	ALDH18A1	0.478252
	229555_at	GALNT5	0.478275
	235136_at	ORMDL3	0.478789
	242324_x_at	CCBE1	0.478823
	1554831_x_at	ALS2CR11	0.478876
	244105_at	WHAMMP2 /// WHAMMP3	0.478981
	213262_at	SACS	0.47909
	209561_at	THBS3	0.479095
	202667_s_at	SLC39A7	0.479191
	225800_at	JAZF1	0.479379
	218272_at	TTC38	0.479511
	204933_s_at	TNFRSF11B	0.479582
	228488_at	TBC1D16	0.479739
	219815_at	GAL3ST4	0.479909
	209658_at	CDC16	0.48002
	211504_x_at	ROCK2	0.480073
	239432_at	FLJ31306	0.480123
	209940_at	PARP3	0.48022
	229368_s_at	ZFAND5	0.480424
	223744_s_at	SIAE	0.480457
	230866_at	CYSLTR1	0.480637
	205404_at	HSD11B1	0.480684
	214259_s_at	AKR7A2	0.480768
	215694_at	SPATA5L1	0.480859
	242969_at	ZNF780B	0.481141
	1567628_at	CD74	0.481258
	210596_at	MAGT1	0.481382
	228063_s_at	NAP1L5	0.481504
	224643_at	PRRC1	0.481635
	242195_x_at	NUMBL	0.481647
	211106_at	SUPT3H	0.481978
	210794_s_at	MEG3	0.482112
	212065_s_at	USP34	0.482158
	226382_at	LOC283070	0.482401
	231031_at	KGFLP2	0.482453
	212013_at	PXDN	0.482596
	243038_at	RBM43	0.483053
	233903_s_at	ARHGEF26	0.483122
	240044_x_at	TNRC6B	0.48316
	209372_x_at	TUBB2A /// TUBB2B	0.483219
	216232_s_at	GCN1L1	0.483314
	225667_s_at	FAM84A	0.483402
	225294_s_at	TRAPPC1	0.483503
	217010_s_at	CDC25C	0.483605
	235425_at	SGOL2	0.483762
	212757_s_at	CAMK2G	0.483955
	212126_at	CBX5	0.483971
	201650_at	KRT19	0.484033
	228783_at	BVES	0.484147
	1568699_at	IFT43	0.484151
	229415_at	CYCS	0.484437
	229679_at	C12orf76 /// LOC101060443	0.484741
	201308_s_at	2016-09-11	0.484743
	226204_at	C22orf29 /// GNB1L	0.485006
	222396_at	HN1	0.485075
	226592_at	ZNF618	0.485098
	224847_at	CDK6	0.485281
	211964_at	COL4A2	0.485348
	205868_s_at	PTPN11	0.485624
	228148_at	ZNF584	0.485661
	236179_at	CDH11	0.485784
	205882_x_at	ADD3	0.486007
	213746_s_at	FLNA	0.486022
	228175_at	SLC4A8	0.486176
	232145_at	C2orf68	0.486215
	227775_at	CELF6	0.486284
	202390_s_at	HTT	0.48633
	214880_x_at	CALD1	0.486388
	213405_at	RAB22A	0.486509
	212650_at	EHBP1	0.486559
	1553175_s_at	PDE5A	0.48666
	201615_x_at	CALD1	0.486704
	226522_at	PODN	0.486756
	223322_at	RASSF5	0.48679
	208644_at	PARP1	0.48698
	219922_s_at	LTBP3	0.487002
	214464_at	CDC42BPA	0.487286
	209163_at	CYB561	0.487763
	203636_at	MID1	0.48783
	223661_at	NUCKS1	0.488062
	221740_x_at	DQ597730 /// LRRC37A2	0.488342
	230922_x_at	FUNDC2	0.488799
	218927_s_at	CHST12	0.488836
	1556744_a_at	ZNF654	0.489168
	241014_at	FLG-AS1	0.489188
	201307_at	2016-09-11	0.489227
	226868_at	GXYLT1	0.489631
	233825_s_at	CD99L2	0.489718
	201579_at	FAT1	0.489906
	223764_x_at	NIPSNAP3B	0.489981
	204079_at	TPST2	0.490034
	201108_s_at	THBS1	0.490067
	232119_at	SYNPO2	0.490358
	218974_at	SOBP	0.490374
	212504_at	DIP2C	0.490469
	240890_at	LOC643733	0.490609
	207071_s_at	ACO1	0.49064
	227376_at	GLI3	0.490665
	225977_at	PCDH18	0.490707
	203379_at	RPS6KA1	0.490935
	219990_at	E2F8	0.491055
	226902_at	USP13	0.491156
	203946_s_at	ARG2	0.491186
	223759_s_at	GSG2	0.491594
	210612_s_at	SYNJ2	0.491624
	201940_at	CPD	0.491771
	226186_at	TMOD2	0.491893
	202479_s_at	TRIB2	0.491987
	202085_at	TJP2	0.492011
	205226_at	PDGFRL	0.492289
	224976_at	NFIA	0.49249
	222494_at	FOXN3	0.492651
	45297_at	EHD2	0.492933
	209356_x_at	EFEMP2	0.493005
	237086_at	FOXA1	0.49309
	228255_at	TMEM237	0.493093
	202668_at	EFNB2	0.493196
	202057_at	KPNA1	0.493212
	1555777_at	POSTN	0.493248
	228141_at	GPX8	0.493411
	1562463_at	LOC101929260	0.494321
	203963_at	CA12	0.494347
	1558414_at	FRRS1L	0.494382
	222916_s_at	HDLBP	0.494413
	213725_x_at	XYLT1	0.494492
	203180_at	ALDH1A3	0.494591
	210602_s_at	CDH6	0.494637
	226641_at	ANKRD44	0.494643
	222391_at	TMEM30A	0.494905
	200760_s_at	ARL6IP5	0.494905
	1558082_at	CCDC171	0.495073
	225292_at	COL27A1	0.495078
	1553292_s_at	SGK494	0.495134
	222644_s_at	COLGALT1	0.495209
	209593_s_at	TOR1B	0.495221
	238207_at	SMIM4	0.495685
	221727_at	SUB1	0.495767
	224758_at	C7orf73	0.495867
	239699_s_at	PMS2P1 /// PMS2P5	0.496133
	235030_at	NXPE3	0.496158
	219563_at	LINC00341 /// SYNE3	0.496173
	224908_s_at	TTL	0.496231
	230137_at	TMEM155	0.496317
	218898_at	FAM57A	0.49649
	218358_at	CRELD2	0.496502
	221844_x_at	SPCS3	0.496548
	222633_at	TBL1XR1	0.496575
	210636_at	PPARD	0.49665
	212347_x_at	MIR4800 /// MXD4	0.496685
	230299_s_at	WNT5B	0.496689
	225624_at	LOC101929304 /// SNX29	0.496727
	202987_at	TRAF3IP2	0.496877
	215294_s_at	SMARCA1	0.496907
	37996_s_at	DMPK	0.496937
	202403_s_at	COL1A2	0.49766
	208850_s_at	THY1	0.49799
	204226_at	STAU2	0.498336
	202062_s_at	SEL1L	0.498404
	212503_s_at	DIP2C	0.498486
	212161_at	AP2A2	0.498713
	203503_s_at	PEX14	0.498807
	225286_at	ARSD	0.498834
	213689_x_at	FAM69A	0.498848
	213055_at	CD47	0.49908
	212533_at	WEE1	0.499212
	215399_s_at	OS9	0.499216
	212078_s_at	KMT2A	0.499267
	238736_at	REV3L	0.499758
	237058_x_at	SLC6A13	0.499829
	1557938_s_at	PTRF	0.499851
