# Supplementary material for: Transcriptome analysis of periodontitis-associated fibroblasts by CAGE sequencing identified DLX5 and RUNX2 long variant as novel regulators involved in periodontitis
Source: Sci Rep. 2016 Sep 20;6:33666. doi: 10.1038/srep33666 (PMC5028883; doi:10.1038/srep33666)
Supplement: Supplementary Table S15 [file srep33666-s16.xls]

## Sheet: S15
	Supplementary Table S15. Commonly down-regulated genes by knockdown of DLX5 and RUNX2 long form.
	Gene symbol
	ABCA13
	ABCA8
	AC004538.3 /// BC040327
	ACKR3
	ADAM12
	ADAMTS2
	ADRA2A
	AK093205
	AKAP9
	ALDH1A1
	ANGPTL2
	AQP3
	ASPN
	ATAD3B
	ATP2A2
	B3GALT2
	BEND4
	BTN3A1
	C11orf87
	C17orf67
	C1orf116
	C1QTNF2
	C20orf166-AS1
	C3orf70
	CADPS2
	CAMK4
	CBLN2
	CBX5
	CCDC171
	CCDC88A
	CDC14B
	CDC25C
	CDK6
	CHL1
	CLUHP3 /// ZNF720
	CNTNAP2
	COL14A1
	COL15A1
	COL5A1
	COL8A2
	CRISPLD1
	CXCL6
	CYTL1
	DCN
	DDX17
	DERL3
	DPT
	EEF2K /// LOC101930123
	EEPD1
	EGFL6
	EGFR
	EIF4E3
	ELL3
	ELN
	ELOVL2
	FBN2
	FGL2
	FNDC1
	FRRS1L
	FRZB
	GABRA2
	GALNT16
	GGA2
	GLYATL1 /// LOC100287413
	GPC3
	GPR64
	GUCY1A3
	HSD11B1
	IGF2 /// INS-IGF2
	ISM1
	ITGA4
	JAM3
	KLF3-AS1
	LAMA2
	LAMP5
	LBH
	LINC00643
	LINC00933
	LOC100505784
	LOC101059948
	LOC101060691
	LOC101927830 /// TMLHE-AS1
	LOC101928134
	LOC101928449
	LOC101929122
	LOC101930541
	LOC102724483 /// PIGL
	LOC220729 /// SDHA /// SDHAP1 /// SDHAP2
	LOC400958
	LRRC27
	LTBP4
	MASP1
	MATN3
	MFAP4
	MFAP5
	NEK2
	NEURL1B
	ODF2L
	OGN
	OLFML2B
	OMD
	OR5P2
	P2RX7
	PAX9
	PDE1A
	PDGFRL
	PDK3
	PDPN
	PP2D1
	PPAP2B
	PTGIS
	PTHLH
	PTPRD
	RAB3GAP2
	RALGAPA1
	RASSF9
	RHOB
	RIMKLB
	RNF180
	ROR1
	SCARF1
	SCEL
	SFRP4
	SGCD
	SH3GLB2
	SLC30A4
	SLC39A8
	SLC44A1
	SLC8A1
	SLITRK4
	SMCO4
	SOBP
	SOD3
	SOST
	SPON1
	SSX2IP
	TFDP2
	THEMIS
	TM4SF20
	TMEM108
	TMEM176B
	TNFRSF19
	TNFSF15
	TNNI3K
	TRO
	VCAM1
	WDR27
	WDR63
	WISP1
	WNT2B
	ZNF844
