# Supplementary material for: Transcriptome analysis of periodontitis-associated fibroblasts by CAGE sequencing identified DLX5 and RUNX2 long variant as novel regulators involved in periodontitis
Source: Sci Rep. 2016 Sep 20;6:33666. doi: 10.1038/srep33666 (PMC5028883; doi:10.1038/srep33666)
Supplement: Supplementary Table S16 [file srep33666-s17.xls]

## Sheet: S16
	Supplementary Table S16. GO analysis of commonly down-regulated genes by knockdown of DLX5 and RUNX2 long form.
	Term	Biological Process	p-value	Genes
	GO:0007155	cell adhesion	3.19691e-09	EGFR, EGFL6, PDPN, COL15A1, ITGA4, COL5A1, SCARF1, LAMA2, VCAM1, OMD, WISP1, COL14A1, ATP2A2, TRO, RHOB, CNTNAP2, SSX2IP, MFAP4, ADAM12, COL8A2, CHL1, SPON1, DPT
	GO:0022610	biological adhesion	3.28223e-09	EGFR, EGFL6, PDPN, COL15A1, ITGA4, COL5A1, SCARF1, LAMA2, VCAM1, OMD, WISP1, COL14A1, ATP2A2, TRO, RHOB, CNTNAP2, SSX2IP, MFAP4, ADAM12, COL8A2, CHL1, SPON1, DPT
	GO:0030198	extracellular matrix organization	0.000100198	COL14A1, ELN, DCN, ADAMTS2, COL8A2, COL5A1, DPT
	GO:0043062	extracellular structure organization	0.00111731	COL14A1, ELN, DCN, ADAMTS2, COL8A2, COL5A1, DPT
	GO:0030199	collagen fibril organization	0.00114061	COL14A1, ADAMTS2, COL5A1, DPT
	GO:0045860	positive regulation of protein kinase activity	0.00533522	EGFR, P2RX7, CCDC88A, INS-IGF2, C1QTNF2, ADRA2A, TNFSF15, IGF2
	GO:0033674	positive regulation of kinase activity	0.00631338	EGFR, P2RX7, CCDC88A, INS-IGF2, C1QTNF2, ADRA2A, TNFSF15, IGF2
	GO:0030162	regulation of proteolysis	0.00645961	RNF180, MASP1, INS-IGF2, LTBP4, IGF2
	GO:0051347	positive regulation of transferase activity	0.00756344	EGFR, P2RX7, CCDC88A, INS-IGF2, C1QTNF2, ADRA2A, TNFSF15, IGF2
	GO:0001501	skeletal system development	0.0079821	EGFR, PTHLH, MATN3, P2RX7, SOST, INS-IGF2, CYTL1, IGF2, FRZB
	GO:0006468	protein amino acid phosphorylation	0.0081227	EGFR, P2RX7, CAMK4, NEK2, PDK3, C1QTNF2, ADRA2A, EEF2K, ROR1, TNNI3K, CDK6, AKAP9
	GO:0006793	phosphorus metabolic process	0.0093284	EGFR, PTPRD, CDC14B, NEK2, PDK3, CDK6, AKAP9, CDC25C, P2RX7, CAMK4, C1QTNF2, EEF2K, ADRA2A, ROR1, TNNI3K
	GO:0006796	phosphate metabolic process	0.0093284	EGFR, PTPRD, CDC14B, NEK2, PDK3, CDK6, AKAP9, CDC25C, P2RX7, CAMK4, C1QTNF2, EEF2K, ADRA2A, ROR1, TNNI3K
	GO:0000165	MAPKKK cascade	0.010379	EGFR, P2RX7, INS-IGF2, C1QTNF2, ADRA2A, TNFRSF19, IGF2
	GO:0050715	positive regulation of cytokine secretion	0.0116723	P2RX7, INS-IGF2, TNFSF15, IGF2
	GO:0045859	regulation of protein kinase activity	0.0119565	EGFR, P2RX7, CCDC88A, INS-IGF2, C1QTNF2, ADRA2A, TNFSF15, IGF2, CDC25C
	GO:0010038	response to metal ion	0.013831	EGFR, P2RX7, SLC30A4, AQP3, SOD3
	GO:0043549	regulation of kinase activity	0.0142083	EGFR, P2RX7, CCDC88A, INS-IGF2, C1QTNF2, ADRA2A, TNFSF15, IGF2, CDC25C
	GO:0016337	cell-cell adhesion	0.0143833	EGFR, VCAM1, COL14A1, PDPN, TRO, ITGA4, COL8A2
	GO:0010035	response to inorganic substance	0.015946	EGFR, P2RX7, SLC8A1, SLC30A4, AQP3, SOD3
	GO:0032963	collagen metabolic process	0.0170397	P2RX7, ADAMTS2, COL5A1
	GO:0051338	regulation of transferase activity	0.0174327	EGFR, P2RX7, CCDC88A, INS-IGF2, C1QTNF2, ADRA2A, TNFSF15, IGF2, CDC25C
	GO:0050707	regulation of cytokine secretion	0.0194286	P2RX7, INS-IGF2, TNFSF15, IGF2
	GO:0033043	regulation of organelle organization	0.019884	P2RX7, CCDC88A, NEK2, INS-IGF2, ELN, IGF2, CDC25C
	GO:0044259	multicellular organismal macromolecule metabolic process	0.0206727	P2RX7, ADAMTS2, COL5A1
	GO:0016310	phosphorylation	0.027838	EGFR, P2RX7, CAMK4, NEK2, PDK3, C1QTNF2, ADRA2A, EEF2K, ROR1, TNNI3K, CDK6, AKAP9
	GO:0044236	multicellular organismal metabolic process	0.0288004	P2RX7, ADAMTS2, COL5A1
	GO:0030324	lung development	0.0341923	PTHLH, PDPN, HSD11B1, ADAMTS2
	GO:0001944	vasculature development	0.0343434	PDPN, COL15A1, RHOB, ITGA4, PPAP2B, COL5A1
	GO:0050714	positive regulation of protein secretion	0.0348135	P2RX7, INS-IGF2, TNFSF15, IGF2
	GO:0043406	positive regulation of MAP kinase activity	0.0368652	EGFR, P2RX7, C1QTNF2, ADRA2A
	GO:0030323	respiratory tube development	0.0368652	PTHLH, PDPN, HSD11B1, ADAMTS2
	GO:0032148	activation of protein kinase B activity	0.0422657	CCDC88A, INS-IGF2, IGF2
	GO:0060541	respiratory system development	0.0425234	PTHLH, PDPN, HSD11B1, ADAMTS2
	GO:0008544	epidermis development	0.0432581	PTHLH, ATP2A2, ADAMTS2, SCEL, COL5A1
	GO:0016485	protein processing	0.0465239	PTHLH, P2RX7, MASP1, ADAMTS2
	GO:0032147	activation of protein kinase activity	0.0485918	EGFR, CCDC88A, INS-IGF2, TNFSF15, IGF2
	GO:0001503	ossification	0.0496425	EGFR, PTHLH, SOST, INS-IGF2, IGF2
	GO:0007243	protein kinase cascade	0.0498854	EGFR, P2RX7, INS-IGF2, C1QTNF2, ADRA2A, TNFSF15, TNFRSF19, IGF2
	GO:0042325	regulation of phosphorylation	0.0499341	EGFR, P2RX7, CCDC88A, INS-IGF2, C1QTNF2, ADRA2A, TNFSF15, IGF2, CDC25C
	Term	Cellular Component	p-value	Genes
	GO:0044421	extracellular region part	4.67928e-14	ASPN, MASP1, INS-IGF2, LTBP4, ELN, CYTL1, TNFSF15, DCN, CXCL6, VCAM1, OGN, GPC3, C1QTNF2, FGL2, FBN2, ANGPTL2, COL8A2, DPT, SPON1, EGFR, MATN3, EGFL6, COL15A1, IGF2, COL5A1, SOD3, WNT2B, PTHLH, LAMA2, OMD, SOST, COL14A1, SFRP4, MFAP4, MFAP5, ADAMTS2, CHL1
	GO:0031012	extracellular matrix	1.1367e-13	ASPN, MATN3, EGFL6, LTBP4, ELN, COL15A1, DCN, COL5A1, SOD3, WNT2B, LAMA2, OGN, OMD, COL14A1, GPC3, FBN2, MFAP4, ADAMTS2, COL8A2, MFAP5, CHL1, DPT, SPON1
	GO:0005578	proteinaceous extracellular matrix	2.52886e-13	ASPN, MATN3, EGFL6, LTBP4, ELN, COL15A1, DCN, COL5A1, WNT2B, LAMA2, OGN, OMD, COL14A1, GPC3, FBN2, MFAP4, ADAMTS2, COL8A2, MFAP5, CHL1, DPT, SPON1
	GO:0005576	extracellular region	4.80481e-10	ASPN, MASP1, INS-IGF2, LTBP4, ELN, TNFSF15, CYTL1, DCN, CXCL6, ISM1, VCAM1, OGN, GPC3, WISP1, CRISPLD1, FNDC1, C1QTNF2, FGL2, FBN2, ANGPTL2, COL8A2, DPT, SPON1, EGFR, MATN3, EGFL6, OLFML2B, COL15A1, IGF2, C17ORF67, FRZB, COL5A1, SOD3, WNT2B, LAMA2, PTHLH, OMD, SOST, COL14A1, SFRP4, PDGFRL, MFAP4, ADAM12, MFAP5, ADAMTS2, CHL1
	GO:0044420	extracellular matrix part	6.20184e-05	LAMA2, COL14A1, EGFL6, COL15A1, MFAP4, COL8A2, MFAP5, COL5A1
	GO:0005615	extracellular space	0.000218429	EGFR, MASP1, EGFL6, INS-IGF2, CYTL1, TNFSF15, IGF2, CXCL6, SOD3, WNT2B, VCAM1, PTHLH, GPC3, SOST, C1QTNF2, SFRP4, FGL2, ANGPTL2
	GO:0005604	basement membrane	0.00439904	LAMA2, EGFL6, COL15A1, COL8A2, COL5A1
	GO:0005581	collagen	0.0357129	COL14A1, COL15A1, COL5A1
	GO:0001527	microfibril	0.0419235	MFAP4, MFAP5
	Term	Molecular Function	p-value	Genes
	GO:0005201	extracellular matrix structural constituent	1.66328e-06	MATN3, COL14A1, ELN, COL15A1, FBN2, COL8A2, MFAP5, COL5A1
	GO:0004672	protein kinase activity	0.00716897	EGFR, CAMK4, NEK2, PDK3, LTBP4, PDGFRL, EEF2K, ROR1, TNNI3K, CDK6, AKAP9
	GO:0005178	integrin binding	0.00721061	VCAM1, EGFL6, LTBP4, COL5A1
	GO:0005539	glycosaminoglycan binding	0.0144665	LTBP4, DCN, CXCL6, COL5A1, SOD3
	GO:0030247	polysaccharide binding	0.019826	LTBP4, DCN, CXCL6, COL5A1, SOD3
	GO:0001871	pattern binding	0.019826	LTBP4, DCN, CXCL6, COL5A1, SOD3
	GO:0004674	protein serine/threonine kinase activity	0.025131	EGFR, CAMK4, NEK2, LTBP4, EEF2K, TNNI3K, CDK6, AKAP9
	GO:0015082	di-, tri-valent inorganic cation transmembrane transporter activity	0.0280189	SLC8A1, ATP2A2, SLC30A4
	GO:0019838	growth factor binding	0.0334065	WISP1, INS-IGF2, LTBP4, IGF2, COL5A1
	GO:0001883	purine nucleoside binding	0.0353758	EGFR, ABCA8, NEK2, PDK3, CDK6, AKAP9, RIMKLB, SDHA, DDX17, P2RX7, ATAD3B, CAMK4, ATP2A2, EEF2K, ROR1, RHOB, TNNI3K, ABCA13
	GO:0001882	nucleoside binding	0.0374376	EGFR, ABCA8, NEK2, PDK3, CDK6, AKAP9, RIMKLB, SDHA, DDX17, P2RX7, ATAD3B, CAMK4, ATP2A2, EEF2K, ROR1, RHOB, TNNI3K, ABCA13
	GO:0032403	protein complex binding	0.0425721	VCAM1, EGFL6, INS-IGF2, LTBP4, IGF2, COL5A1
	GO:0005509	calcium ion binding	0.0426189	PTHLH, SLC8A1, ATP2A2, MASP1, CAMK4, CADPS2, EGFL6, LTBP4, EEF2K, ITGA4, FBN2, MFAP4
